# Supplementary material for: Analysis of risk factors of hepatocellular carcinoma and establishment of a clinical prognosis model
Source: Front Oncol. 2023 Mar 22;13:1067353. doi: 10.3389/fonc.2023.1067353 (PMC10073455; doi:10.3389/fonc.2023.1067353)
Supplement: Supplementary file 1 [file DataSheet_1.csv]

Sex	Race	HistologicType	Grade	Surg Prim	RX Summ--Scope Reg LN Sur	Radiation	Chemotherapy	Months from diagnosis to treatment	AFP Pretreatment Interpretation Recode (2010+)	T	E	TNM-T	TNM-N	TNM-M	Age
0	4	8170	2	0	0	0	1	6	1	29	1	1	0	0	75
1	2	8170	3	0	0	0	1	0	1	2	1	31	0	1	47
0	4	8170	2	30	0	0	1	2	1	38	1	31	0	0	84
0	3	8170	1	0	0	0	1	8	0	14	1	31	0	1	46
1	4	8170	2	50	0	0	0	3	0	119	0	1	0	0	70
1	2	8170	2	0	0	0	1	2	0	12	1	2	1	0	80
1	4	8170	2	10	0	0	0	3	0	27	1	1	0	0	63
1	3	8170	1	10	0	0	0	4	1	70	1	1	0	0	65
1	4	8170	3	10	0	0	0	3	1	10	1	31	0	0	55
1	4	8170	3	0	0	0	1	3	0	6	1	1	1	0	61
0	4	8170	3	10	0	0	1	1	1	7	1	1	0	0	63
1	2	8170	1	20	0	1	0	9	0	115	0	2	0	0	39
0	2	8170	2	30	0	0	0	0	1	30	0	1	0	0	60
0	4	8170	2	10	0	0	0	0	0	1	1	1	0	0	84
0	2	8170	2	30	0	0	0	2	1	111	0	1	0	0	69
0	4	8170	2	50	0	0	1	5	1	116	0	1	0	0	49
1	2	8170	2	10	0	0	0	3	1	26	1	1	0	0	53
1	2	8170	2	30	0	0	0	0	0	52	1	1	0	0	64
1	4	8174	2	30	0	0	0	3	1	119	0	2	0	0	59
1	2	8170	1	30	0	0	0	3	1	117	0	1	0	0	66
1	2	8170	2	20	0	0	0	1	1	34	1	1	0	0	35
1	4	8170	1	20	0	0	0	2	1	110	0	1	0	0	71
0	4	8170	1	0	0	0	1	3	1	4	1	32	0	0	59
1	2	8170	3	20	0	0	0	0	1	96	1	1	0	0	74
1	4	8170	2	20	0	0	0	1	0	84	1	1	0	0	67
1	4	8170	1	0	0	0	1	2	1	16	1	2	0	0	72
1	2	8170	2	20	0	0	0	0	0	3	1	1	0	0	64
1	2	8170	2	20	0	1	0	3	1	10	1	32	0	0	80
0	2	8170	3	30	0	0	0	1	1	22	1	2	0	0	80
0	2	8170	2	30	0	0	0	2	1	36	0	2	0	0	67
1	2	8170	3	0	0	0	1	5	1	49	1	1	0	0	57
1	2	8170	3	20	0	0	0	1	1	117	0	1	0	0	57
1	3	8170	3	30	1	0	0	2	1	6	1	1	0	0	61
1	3	8170	2	30	0	0	0	2	1	51	1	1	0	0	63
1	4	8170	3	0	0	0	1	2	1	38	1	4	0	0	73
1	2	8170	2	30	0	0	0	1	1	16	1	1	0	0	45
1	2	8170	1	10	0	0	1	2	1	62	1	1	0	0	83
1	2	8170	1	60	1	0	0	4	1	114	0	1	0	0	54
1	4	8170	1	20	0	0	0	2	0	64	0	1	0	0	38
0	2	8170	1	0	0	0	1	3	0	31	1	31	0	0	86
1	4	8170	2	20	0	0	0	0	0	42	1	2	0	0	60
1	3	8170	2	0	0	0	1	3	1	4	1	32	0	1	56
1	4	8172	1	10	0	0	1	2	1	43	1	2	0	0	61
1	4	8170	1	30	1	0	1	4	0	66	1	1	0	0	58
1	2	8170	2	0	0	0	1	2	1	19	1	1	0	0	75
1	4	8170	1	10	0	0	1	1	1	20	1	2	0	0	67
0	4	8170	3	0	0	0	1	5	1	109	0	2	0	0	63
1	4	8170	1	0	0	0	1	1	1	2	1	1	0	0	81
1	3	8170	1	10	0	0	0	0	1	49	1	1	0	0	74
1	4	8170	1	60	0	0	0	0	0	104	0	1	0	0	62
1	2	8170	2	60	0	0	1	1	1	106	0	1	0	0	46
0	4	8170	1	0	0	0	1	1	1	21	1	31	0	0	87
1	2	8170	4	30	0	0	1	2	1	107	0	1	0	0	70
1	4	8170	2	20	0	0	0	3	1	107	0	1	0	0	63
1	3	8170	1	0	0	0	1	2	1	30	1	1	0	0	62
1	4	8170	1	60	0	0	0	0	0	110	0	2	0	0	52
1	2	8170	2	0	0	0	1	2	0	107	0	1	0	0	64
1	4	8170	3	0	0	0	1	0	0	1	1	31	1	1	57
1	4	8170	3	60	0	0	0	2	0	42	1	1	0	0	66
1	3	8170	2	10	0	0	0	0	1	69	1	1	0	0	44
1	3	8170	2	60	1	0	0	3	0	107	0	1	0	1	56
0	4	8174	2	30	0	0	1	0	0	41	1	31	0	0	37
0	4	8170	2	30	0	0	0	0	1	20	1	31	0	0	55
1	2	8170	1	20	0	0	0	1	0	69	0	1	0	0	61
1	4	8170	3	10	0	0	0	2	0	87	1	1	1	0	60
1	2	8170	3	50	0	0	0	2	1	103	0	2	0	0	70
0	2	8170	1	30	0	0	1	0	0	109	0	1	0	0	50
1	2	8170	1	10	0	0	0	0	0	109	0	1	0	0	68
1	4	8170	1	30	0	0	0	3	0	108	0	1	0	0	74
0	4	8170	1	20	0	0	1	0	1	15	1	1	0	0	54
1	4	8170	1	10	0	0	1	2	1	25	1	1	0	0	58
1	4	8170	1	0	0	1	1	2	0	66	1	31	0	0	80
1	2	8170	3	20	0	0	0	2	1	89	0	1	0	0	72
1	3	8170	1	0	0	0	1	1	1	16	1	31	0	0	61
1	4	8170	3	10	0	0	0	0	1	21	1	1	0	0	58
0	2	8170	2	20	0	0	0	1	0	75	0	1	0	0	54
1	4	8170	1	10	0	0	0	2	0	50	1	2	0	0	82
1	4	8170	2	30	0	0	0	0	1	4	1	1	0	0	50
1	2	8170	3	10	0	0	0	1	0	16	1	1	0	0	57
1	4	8170	3	20	0	0	1	0	0	43	1	4	0	0	75
1	2	8170	2	0	0	0	1	1	0	3	1	2	0	0	65
1	2	8170	2	30	0	0	0	1	1	18	1	1	0	0	74
1	4	8170	2	10	0	0	1	1	0	42	1	2	0	0	62
1	2	8170	2	10	0	0	0	0	1	98	0	2	0	0	55
1	2	8170	2	10	0	0	0	2	1	98	0	1	0	0	45
1	4	8170	2	30	0	0	0	1	1	32	0	31	0	0	84
1	4	8170	2	60	0	0	1	0	1	98	0	2	0	0	58
0	3	8170	2	30	0	0	0	0	0	25	1	1	0	0	61
0	4	8170	3	0	0	0	1	0	1	19	1	1	0	0	79
0	4	8170	1	10	0	0	0	6	1	58	0	2	0	0	73
1	2	8170	2	20	0	0	0	0	1	101	0	1	0	0	63
0	2	8170	1	60	1	0	1	1	1	28	1	2	0	0	65
1	2	8170	2	60	0	0	0	0	1	100	0	2	0	0	58
1	4	8170	2	60	1	0	0	0	0	98	0	2	0	0	53
1	2	8170	3	20	0	0	1	2	1	43	1	1	0	0	76
1	4	8170	1	0	0	0	1	1	1	2	1	4	0	0	58
1	2	8170	2	0	0	0	1	2	1	1	1	32	1	1	45
1	3	8170	3	0	0	0	1	1	1	11	1	31	0	0	65
1	4	8170	1	10	0	0	0	3	1	41	1	2	0	0	55
0	2	8170	2	0	0	0	1	3	1	11	1	31	0	0	32
1	4	8170	3	0	0	0	1	0	1	14	1	32	0	1	73
1	3	8170	2	0	0	0	1	2	1	16	1	2	1	0	54
1	4	8170	1	60	1	0	1	3	0	96	0	1	0	0	60
1	4	8170	1	60	0	0	1	3	0	101	0	1	0	0	65
1	2	8170	2	50	0	0	0	1	1	96	0	1	0	0	54
0	2	8170	1	0	0	0	1	1	1	16	1	1	0	0	68
0	4	8170	2	60	0	0	0	2	0	82	1	1	0	0	39
1	4	8170	1	20	0	0	0	1	1	15	1	1	0	0	56
1	2	8170	2	0	0	0	1	1	0	10	1	32	0	0	57
0	2	8170	3	10	0	0	0	2	1	42	1	2	0	0	76
1	4	8170	1	0	0	0	1	1	1	5	1	31	0	0	82
1	4	8172	1	20	0	0	0	1	0	98	0	1	0	0	65
1	4	8170	1	0	0	1	1	1	0	12	1	31	0	1	66
1	4	8170	2	0	0	0	1	1	1	18	1	31	0	0	77
1	2	8170	1	0	0	1	1	1	0	16	1	1	0	0	81
1	4	8170	2	10	0	0	0	0	1	27	1	1	0	0	60
1	2	8170	2	60	0	0	1	2	1	93	0	1	0	0	57
0	4	8170	1	60	0	0	0	0	1	68	0	1	0	0	58
1	4	8170	2	60	0	0	0	0	0	94	0	1	0	0	62
1	4	8170	2	10	0	0	0	2	1	30	1	1	0	0	74
1	4	8170	3	0	0	0	1	2	1	90	0	4	0	0	65
1	2	8170	1	20	0	0	0	2	0	97	0	1	0	0	59
1	4	8170	3	0	0	0	1	3	1	4	1	31	0	0	61
1	4	8170	2	30	0	0	1	1	1	8	1	31	0	0	75
1	2	8170	2	10	0	0	0	5	1	90	0	1	0	0	56
1	4	8170	3	0	0	1	1	2	1	5	1	32	0	1	60
1	2	8170	1	20	0	0	1	1	1	44	1	2	0	0	63
1	2	8170	1	20	0	0	0	1	0	79	1	1	0	0	68
1	3	8170	2	30	1	0	0	1	1	4	1	1	0	0	57
1	2	8170	3	0	0	1	0	0	1	0	1	2	0	1	64
1	3	8170	2	20	0	0	0	0	1	7	1	2	0	0	71
1	4	8170	1	0	0	0	1	4	0	6	1	1	0	0	68
1	2	8170	2	30	0	0	0	2	0	91	0	2	0	0	62
0	4	8170	2	30	0	0	0	0	0	47	1	4	0	0	83
1	2	8170	2	20	0	0	0	0	1	88	0	1	0	0	45
1	4	8170	2	20	0	0	0	3	1	10	1	32	0	0	57
0	2	8170	3	20	0	0	0	1	0	90	0	1	0	0	68
0	4	8170	1	0	0	0	1	3	1	4	1	31	0	0	62
1	2	8170	3	0	0	0	1	2	1	19	1	1	0	0	67
1	2	8170	2	0	0	0	1	2	0	5	1	2	0	0	78
1	2	8170	3	30	0	0	0	1	0	6	1	4	0	0	67
1	4	8170	1	20	0	0	0	1	0	67	1	1	0	0	68
1	4	8170	1	0	0	0	1	1	0	20	1	2	0	0	83
0	4	8170	1	10	0	0	0	7	1	92	0	2	0	0	56
1	4	8170	1	0	0	1	1	1	0	16	1	31	0	1	65
0	4	8170	2	0	0	0	1	7	1	8	1	32	0	0	67
1	2	8170	1	0	0	0	1	1	0	2	1	2	0	1	74
0	2	8170	2	10	0	0	0	3	1	28	1	2	0	0	62
1	4	8170	1	30	0	0	0	1	0	59	1	1	0	0	70
0	2	8170	3	20	0	0	0	2	0	71	0	1	0	0	62
1	2	8170	4	30	0	0	0	3	1	51	1	2	0	0	69
1	3	8170	2	20	1	0	0	1	1	75	1	1	0	0	64
1	4	8170	3	0	0	0	1	1	1	3	1	4	0	0	67
1	2	8170	2	60	0	0	0	5	0	86	0	1	0	0	56
1	2	8174	1	30	0	0	0	1	0	74	1	1	0	0	66
1	3	8170	1	30	0	0	0	4	1	37	1	1	0	0	67
1	2	8170	2	20	0	0	0	3	1	65	1	1	0	0	59
1	4	8170	2	10	0	0	1	7	1	69	0	1	0	0	55
1	4	8170	3	30	0	0	0	1	1	82	0	2	0	0	24
0	2	8170	2	30	0	0	0	1	1	60	1	1	0	0	79
1	4	8170	2	20	0	0	0	2	1	85	0	1	0	0	81
1	4	8170	2	10	0	0	0	0	1	1	1	2	0	0	61
1	4	8170	1	10	0	0	0	3	1	14	1	1	0	0	54
1	2	8170	3	30	0	0	1	1	1	3	1	1	0	0	61
1	2	8170	1	10	0	0	1	2	1	94	0	1	0	0	70
1	2	8170	1	0	0	0	1	0	1	3	1	1	0	0	39
1	2	8170	3	20	0	0	0	1	1	81	0	1	0	0	55
0	2	8170	2	30	0	0	0	2	0	81	0	1	0	0	79
1	4	8170	2	0	0	1	0	3	0	22	1	1	0	0	92
0	4	8170	2	60	0	0	0	2	1	84	0	1	0	0	66
1	4	8170	1	60	0	0	0	6	1	82	0	1	0	0	61
1	3	8170	1	10	0	0	1	2	0	80	1	1	1	0	65
0	1	8170	2	20	0	0	0	2	0	17	1	2	0	0	59
1	2	8170	2	20	0	0	0	1	0	49	1	1	0	0	68
0	2	8170	1	10	0	0	1	2	0	81	0	1	0	0	64
1	2	8170	1	30	0	0	0	1	0	80	0	1	0	0	57
1	4	8170	3	0	0	0	1	2	1	4	1	2	0	1	67
1	2	8170	2	30	0	0	1	2	1	77	0	1	0	0	73
1	4	8170	3	0	0	0	1	1	0	6	1	4	1	1	71
0	4	8170	2	0	0	0	1	2	1	8	1	1	0	0	65
1	4	8170	1	30	0	0	0	0	0	3	1	32	0	0	76
1	2	8170	1	20	0	0	0	1	0	77	0	1	0	0	54
0	3	8170	2	0	0	0	1	3	0	22	1	31	0	0	70
1	4	8170	2	20	0	0	0	1	0	77	0	2	0	0	60
1	2	8170	2	60	0	0	0	1	1	75	0	1	0	0	56
1	4	8170	2	20	0	0	0	4	1	38	1	2	0	0	59
1	2	8170	2	0	0	0	1	3	1	47	1	2	0	0	65
0	3	8170	3	20	1	0	1	0	1	9	1	1	0	0	49
1	4	8170	1	10	0	0	1	2	0	45	1	1	0	0	75
1	4	8170	3	10	0	0	0	2	1	58	0	1	0	0	49
1	4	8170	1	10	0	0	0	0	1	75	0	1	0	0	59
1	4	8170	3	10	0	0	1	3	1	73	0	1	0	0	47
0	2	8170	3	30	1	0	0	1	1	36	1	1	0	0	56
0	3	8170	2	10	0	0	0	2	1	28	1	1	0	0	53
0	4	8174	3	30	0	0	1	1	1	20	1	32	0	0	66
1	2	8170	3	20	0	0	0	0	0	73	0	1	0	0	57
1	2	8170	3	0	0	0	1	1	1	4	1	31	0	0	47
1	4	8170	1	0	0	0	1	2	1	32	1	4	0	0	78
0	4	8170	2	0	0	0	1	5	0	11	1	31	0	0	77
1	4	8170	2	0	0	0	1	0	1	7	1	32	1	1	63
1	4	8170	2	20	1	0	0	0	1	12	1	2	0	0	63
0	4	8170	2	30	0	0	0	3	1	45	1	2	0	0	66
1	4	8170	3	0	0	0	1	2	1	30	1	1	0	0	76
1	4	8170	1	30	0	0	0	2	1	71	0	1	0	0	76
1	2	8170	3	0	0	1	1	0	1	5	1	4	0	1	49
1	4	8170	1	0	0	1	1	1	1	26	1	31	0	0	79
0	2	8170	2	60	0	0	0	3	1	14	1	1	0	0	80
0	4	8170	2	20	0	0	1	2	1	71	0	1	0	0	66
1	2	8170	1	10	0	0	0	2	1	69	0	1	0	0	48
1	4	8170	2	60	0	0	1	1	0	69	0	1	0	0	64
1	2	8170	1	20	0	0	0	1	0	45	1	1	0	0	82
1	2	8170	1	0	0	0	1	4	0	41	1	1	0	0	70
1	2	8170	3	20	0	0	0	1	0	69	0	1	0	0	62
1	2	8170	4	30	0	0	0	2	0	70	0	1	0	0	49
1	3	8170	3	30	0	0	0	0	1	4	1	31	0	0	64
1	4	8170	2	60	1	0	0	3	0	67	0	1	0	0	62
1	2	8170	2	30	0	0	0	0	0	65	0	2	0	0	75
1	2	8170	2	10	0	0	0	2	1	68	0	1	0	0	57
0	4	8170	2	0	0	0	1	2	1	24	1	32	0	0	72
1	4	8170	3	10	0	0	0	0	0	64	0	1	0	0	61
1	4	8170	2	60	0	0	1	2	1	53	1	2	0	0	56
1	4	8174	3	0	0	1	1	0	1	16	1	1	0	1	90
1	4	8170	1	10	0	0	0	3	0	64	0	1	0	0	60
1	2	8170	3	0	0	1	1	1	0	9	1	4	0	0	63
1	2	8170	2	0	0	0	1	2	1	11	1	31	0	0	71
1	2	8170	1	30	0	0	0	0	0	63	0	1	0	0	56
0	4	8170	2	30	0	0	0	2	1	62	0	1	0	0	71
0	2	8170	4	20	0	0	0	1	1	64	0	1	0	0	73
0	2	8174	3	20	0	0	0	0	1	28	1	31	0	0	82
0	4	8170	2	30	0	0	0	2	1	63	0	1	0	0	83
0	2	8170	3	50	1	0	0	1	0	64	0	4	0	1	72
0	4	8170	2	20	0	0	0	2	1	63	0	1	0	0	62
0	4	8170	1	0	0	0	1	0	0	2	1	4	0	1	72
1	2	8170	2	20	0	0	0	2	0	65	0	1	0	0	48
0	4	8170	1	60	0	0	0	1	0	61	0	1	0	0	68
1	3	8170	1	30	0	0	0	2	0	64	0	1	0	0	66
1	4	8170	2	20	0	0	0	1	0	62	0	2	0	0	62
1	2	8170	1	10	0	0	0	1	0	61	0	1	0	0	61
0	4	8170	3	20	0	0	1	0	1	10	1	1	0	0	46
1	4	8170	2	60	0	0	1	1	0	65	0	2	0	0	69
1	2	8170	1	0	0	0	1	3	0	61	0	2	0	0	57
1	3	8170	2	20	0	0	0	3	1	60	0	31	0	0	66
1	4	8170	2	0	0	1	1	0	1	6	1	1	1	1	77
1	2	8170	3	0	0	0	1	2	0	4	1	1	1	1	61
1	4	8170	1	0	0	0	1	3	0	59	0	2	0	0	70
0	2	8170	2	20	0	0	0	1	0	61	0	1	0	0	71
1	2	8170	2	30	0	0	0	5	1	63	0	2	0	0	61
1	2	8170	2	50	0	0	0	2	1	15	1	1	0	0	34
0	4	8170	2	60	0	0	0	0	0	60	0	1	0	0	60
1	4	8170	3	20	0	0	1	1	1	59	0	1	0	0	58
1	2	8170	2	30	0	0	0	0	1	58	0	1	0	0	57
1	2	8170	1	30	0	0	0	1	0	59	0	1	0	0	69
1	4	8170	2	0	0	1	1	2	0	46	1	31	0	0	67
0	3	8170	2	0	0	0	1	2	1	17	1	2	0	0	55
1	3	8170	1	10	0	0	0	3	1	26	1	1	0	0	64
1	2	8170	2	0	0	1	0	1	1	20	1	31	0	0	83
0	2	8170	3	50	0	0	0	3	1	48	0	1	0	0	44
0	2	8170	2	30	0	0	0	1	1	58	0	1	0	0	74
0	4	8170	2	0	0	0	1	1	0	8	1	1	0	0	58
1	3	8170	1	0	0	0	1	1	1	3	1	1	0	0	56
1	2	8170	2	20	0	0	0	1	1	23	1	2	0	0	62
1	4	8170	1	0	0	0	1	8	0	24	1	2	0	0	70
1	2	8170	1	0	0	0	1	2	1	27	1	2	0	0	80
1	2	8170	2	60	0	0	0	0	0	57	0	2	0	0	53
1	4	8170	2	20	0	0	0	0	1	57	0	1	0	0	61
1	1	8170	1	50	0	0	0	6	1	33	1	2	0	0	54
0	4	8170	3	0	0	0	1	2	1	12	1	1	0	0	77
1	4	8170	2	20	0	0	1	2	1	47	1	1	0	0	63
1	2	8170	1	30	0	0	0	3	0	56	0	1	0	0	68
1	3	8170	2	20	0	0	0	5	0	60	0	1	0	0	63
1	4	8170	1	20	0	0	0	3	0	56	0	1	0	0	42
1	2	8170	2	20	0	0	0	0	1	55	0	2	0	0	69
1	2	8170	3	30	0	0	0	1	1	49	0	1	0	0	65
1	2	8170	2	50	1	0	0	0	0	54	0	1	0	0	53
1	2	8170	1	10	0	0	1	2	1	54	0	2	0	0	56
1	2	8170	1	20	0	0	0	1	0	54	0	1	0	0	54
1	2	8170	3	50	0	0	0	1	1	19	1	1	0	0	48
1	2	8170	2	20	0	0	1	1	0	54	0	1	0	0	66
1	4	8170	1	0	0	0	1	1	0	5	1	32	0	0	56
1	2	8170	1	20	0	0	0	1	0	23	0	1	0	0	57
1	3	8170	2	50	0	0	0	9	0	50	0	2	0	0	58
1	4	8170	1	10	0	0	1	15	0	56	1	2	0	0	53
1	3	8170	3	0	0	0	1	1	1	51	0	1	0	1	59
1	2	8170	1	10	0	0	0	0	1	43	0	1	0	0	52
0	4	8170	1	20	0	0	0	0	0	56	0	1	0	0	34
0	2	8170	2	20	0	0	0	2	0	52	0	1	0	0	56
1	2	8170	1	0	0	0	1	4	0	23	1	1	0	0	74
1	2	8170	2	0	0	1	1	1	1	15	1	31	0	0	70
1	4	8170	1	0	0	0	1	2	0	49	0	31	0	0	66
1	2	8170	1	20	0	0	0	2	0	29	1	31	0	0	70
1	4	8170	2	30	1	0	0	2	1	55	0	2	0	0	73
1	4	8170	2	10	0	0	0	2	0	20	0	1	0	0	65
1	4	8170	1	10	0	0	0	5	0	55	0	1	0	0	64
1	2	8170	2	20	0	0	0	1	0	50	0	1	0	0	68
1	4	8170	2	60	0	0	0	0	0	56	0	1	0	0	66
1	2	8170	2	20	0	0	0	1	0	51	0	1	0	0	68
1	2	8170	2	20	0	0	0	1	0	49	0	1	0	0	55
1	4	8170	2	60	0	0	1	6	1	56	0	1	0	0	68
0	4	8170	2	10	0	0	1	10	0	56	0	1	0	0	50
1	2	8170	2	60	0	0	1	7	0	54	0	1	0	0	60
1	2	8170	2	30	0	0	0	3	0	48	0	1	0	0	68
1	2	8170	1	20	0	1	0	3	0	52	0	1	0	0	56
1	4	8170	1	10	0	0	0	3	1	49	0	1	0	0	65
0	2	8170	3	30	0	0	0	3	1	48	0	1	0	0	46
0	2	8170	3	10	0	0	0	4	0	49	0	1	0	0	77
1	4	8170	2	20	0	0	0	2	0	49	0	1	0	0	68
1	4	8170	3	20	0	0	0	2	1	49	0	1	0	0	64
0	2	8170	3	50	1	0	1	4	1	50	0	1	0	0	37
1	4	8170	1	0	0	0	1	2	0	48	0	1	0	0	85
1	4	8170	2	10	0	0	0	3	0	25	1	1	0	0	83
0	3	8170	1	0	0	1	1	1	1	32	1	4	0	0	44
1	4	8170	1	20	0	0	0	1	0	52	1	1	0	0	51
1	4	8170	1	0	0	0	1	0	1	7	1	4	1	1	59
1	4	8170	4	30	0	0	0	2	1	23	1	1	0	0	58
0	4	8170	1	60	0	0	1	3	0	24	1	1	0	0	81
1	4	8170	2	0	0	0	1	0	1	113	0	1	0	0	59
1	4	8170	2	60	0	0	1	1	0	16	1	1	0	0	76
1	4	8170	1	0	0	0	1	3	0	8	1	2	0	0	52
0	2	8170	1	20	0	0	0	3	0	77	1	1	0	0	61
1	4	8170	2	20	0	0	1	0	0	117	0	2	0	0	61
1	4	8170	2	0	0	0	1	1	1	10	1	31	0	0	59
1	3	8170	2	60	0	0	0	2	1	117	0	1	0	0	59
1	4	8170	3	20	0	0	0	3	0	49	1	1	0	0	75
1	4	8170	3	0	0	0	1	0	1	2	1	31	0	1	68
1	4	8170	2	10	0	0	1	2	0	54	1	2	0	0	66
1	4	8170	2	0	0	0	1	3	1	6	1	2	0	0	48
1	4	8170	2	0	0	0	1	1	0	34	1	1	0	0	84
1	4	8170	3	0	0	0	1	2	1	12	1	31	0	0	51
1	3	8170	3	20	1	0	0	3	1	27	1	2	0	0	59
1	4	8170	1	0	0	0	1	1	0	38	1	31	1	0	51
1	4	8170	2	0	0	0	1	1	1	6	1	2	1	1	63
1	4	8170	3	20	1	0	0	1	1	22	1	1	0	0	60
1	4	8170	2	60	1	0	1	1	1	111	0	1	0	0	56
1	3	8170	2	60	1	0	0	0	0	118	0	1	0	0	55
1	4	8170	2	60	0	0	0	0	1	82	1	2	0	0	68
1	3	8170	2	10	0	0	1	2	1	113	0	1	0	0	62
1	4	8170	1	60	0	0	0	0	1	111	0	2	0	0	0
1	3	8170	3	20	0	0	0	2	1	31	1	1	0	0	46
1	4	8170	2	30	0	0	0	1	0	15	1	1	0	0	49
1	4	8170	1	10	0	0	1	2	1	119	0	2	0	0	59
1	4	8170	2	20	0	0	0	2	1	43	1	2	0	0	51
1	4	8170	3	20	0	0	0	1	0	92	1	2	0	0	74
1	4	8170	2	10	0	0	1	2	0	29	1	1	0	0	62
1	4	8170	3	0	0	0	1	4	1	28	1	1	0	0	53
1	4	8170	2	10	0	0	0	1	1	16	1	2	0	0	67
1	4	8170	2	10	0	0	1	1	1	23	1	1	0	0	74
0	4	8170	2	0	0	0	1	1	1	32	1	1	0	0	59
1	4	8170	1	60	1	0	0	0	1	63	0	2	0	0	1
1	4	8170	2	10	0	0	0	1	1	42	1	1	0	0	52
1	3	8170	2	0	0	0	1	1	1	5	1	31	1	1	38
1	4	8170	2	20	0	0	0	1	1	55	1	1	0	0	52
1	4	8170	1	0	0	1	1	2	1	5	1	2	0	0	59
1	4	8170	2	60	0	0	1	5	1	108	0	1	0	0	68
1	4	8170	3	0	0	0	1	0	0	8	1	4	1	0	62
1	4	8170	1	0	0	1	1	2	1	6	0	2	0	0	71
1	4	8170	1	10	0	0	0	0	0	24	1	1	0	0	56
1	4	8170	2	10	0	0	0	3	1	7	1	1	0	0	65
1	4	8170	2	0	0	0	1	1	0	7	1	1	0	0	64
1	3	8170	1	10	0	0	1	3	1	29	1	2	0	0	52
1	4	8170	1	10	0	0	0	6	1	43	1	1	0	0	62
0	4	8170	2	0	0	0	1	0	1	12	1	2	0	0	79
0	4	8170	2	0	0	0	1	2	0	19	1	32	0	0	78
0	4	8170	3	0	0	0	1	1	1	8	1	31	0	0	69
1	4	8170	3	0	0	0	1	2	1	19	1	1	0	0	74
1	4	8170	2	0	0	1	1	0	1	7	1	32	0	1	50
1	4	8170	1	0	0	0	1	3	1	49	1	1	0	0	78
1	4	8170	2	30	0	0	0	0	1	96	0	1	0	0	59
0	4	8170	1	10	0	0	1	1	0	11	1	31	0	0	69
1	4	8170	3	0	0	0	1	0	1	19	1	31	0	0	40
1	2	8170	3	30	1	0	0	1	1	4	1	2	1	0	52
1	4	8170	1	0	0	0	1	0	1	4	1	32	1	1	61
1	4	8170	3	0	0	1	1	1	1	2	1	32	1	1	59
1	4	8170	2	0	0	1	1	3	1	13	1	2	1	0	59
0	4	8170	2	0	0	0	0	0	1	2	1	2	0	0	81
0	3	8170	3	10	0	0	1	1	1	106	0	1	0	0	54
1	3	8170	2	0	0	1	1	3	1	98	1	1	0	0	66
0	3	8170	2	10	0	0	1	3	1	14	1	1	0	0	72
1	4	8170	3	10	0	0	1	3	1	9	1	2	0	1	55
1	4	8170	1	10	0	0	0	1	1	8	1	1	0	0	69
1	4	8170	2	60	0	0	1	1	0	48	0	1	0	0	66
0	2	8170	2	0	0	0	1	0	1	98	0	2	0	0	39
1	3	8170	1	0	0	0	1	3	1	49	1	2	0	0	62
1	4	8170	2	60	2	0	0	5	0	99	0	1	0	0	45
1	4	8170	3	0	0	0	1	0	1	1	1	31	1	1	49
1	3	8170	2	0	0	0	1	3	1	3	1	1	0	0	60
1	4	8170	1	10	0	0	0	0	0	20	1	1	0	0	73
1	3	8170	3	20	0	0	0	0	1	0	1	4	0	0	59
1	4	8170	1	60	0	0	0	0	0	100	0	2	0	0	50
1	4	8170	1	0	0	1	0	2	0	53	1	2	0	0	76
1	4	8170	2	60	1	0	0	0	0	50	1	31	0	0	59
1	4	8170	2	0	0	0	1	1	1	2	1	4	0	0	65
1	4	8170	3	0	0	0	1	0	1	1	1	31	1	0	62
1	4	8170	1	60	1	0	1	1	0	98	0	2	0	0	56
1	3	8170	2	0	0	0	1	2	1	4	1	32	0	0	59
1	4	8170	2	0	0	0	1	1	0	3	1	31	0	0	56
1	3	8170	2	0	0	0	1	2	1	86	0	31	0	0	34
1	2	8170	3	0	0	0	1	1	1	11	1	31	0	0	80
0	4	8170	3	30	1	0	0	1	1	12	1	2	0	0	71
1	4	8170	1	0	0	0	1	5	0	91	0	1	0	0	48
1	3	8170	2	0	0	0	1	1	1	52	1	1	0	0	54
1	4	8170	2	0	0	0	0	0	1	0	1	4	1	0	63
1	4	8170	3	0	0	0	1	3	1	10	1	31	1	0	57
1	4	8170	3	60	0	0	1	1	1	100	0	2	0	0	63
1	4	8170	1	0	0	1	1	1	1	9	1	31	0	0	82
0	4	8170	2	0	0	0	1	2	1	85	0	1	0	0	52
1	4	8170	2	0	0	0	1	1	1	36	1	31	0	0	57
1	4	8170	2	0	0	1	0	0	1	3	1	1	0	1	65
1	4	8170	2	20	0	0	1	3	0	44	1	31	0	0	67
1	4	8170	2	20	0	0	0	2	1	53	0	1	0	0	57
0	3	8170	2	10	0	0	0	2	1	16	1	2	0	0	64
0	4	8170	1	10	0	0	0	0	0	93	0	1	0	0	51
1	4	8170	2	10	0	0	1	1	0	53	1	2	0	0	58
1	4	8170	1	10	1	0	1	2	0	25	1	1	0	0	61
1	4	8170	2	0	0	1	1	1	1	8	1	31	0	0	70
1	4	8170	2	10	0	0	0	1	1	27	1	1	0	0	63
1	4	8170	1	0	0	0	1	2	1	15	1	1	0	1	79
1	4	8170	2	20	0	0	0	0	1	88	0	1	0	0	71
1	4	8170	3	0	0	1	1	0	1	0	1	2	0	0	58
1	4	8170	1	60	0	0	0	0	1	88	0	1	0	0	64
1	4	8170	2	30	0	0	0	1	1	15	1	32	0	0	50
1	3	8170	2	20	0	0	1	0	1	9	1	1	0	0	54
1	4	8170	2	30	0	1	1	1	0	42	1	31	0	0	56
1	4	8170	2	10	0	0	0	1	0	30	1	1	0	1	62
1	4	8170	3	0	0	1	0	1	0	2	1	31	1	1	59
1	4	8170	2	50	1	0	1	0	1	12	1	32	1	0	74
1	2	8170	3	30	1	0	0	1	0	85	0	2	0	0	45
1	4	8170	2	10	0	0	0	10	1	87	0	1	0	0	61
0	3	8170	2	20	0	0	0	2	1	29	1	2	0	0	56
0	4	8170	2	0	0	0	1	3	1	6	1	31	0	1	60
1	4	8170	1	0	0	0	1	3	1	18	1	2	1	1	61
1	4	8170	2	10	0	0	0	5	1	86	0	1	0	0	60
1	4	8170	2	60	1	0	1	1	1	86	0	2	0	0	56
1	4	8170	1	10	0	0	0	4	0	86	0	1	0	0	57
1	4	8170	2	60	0	0	0	1	1	90	0	1	0	0	61
1	4	8170	3	0	0	0	1	1	1	6	1	1	1	0	63
0	4	8170	3	60	0	0	0	0	0	0	1	1	0	0	52
1	4	8170	2	0	0	1	1	2	1	26	1	4	0	0	59
1	4	8170	2	0	0	0	1	11	0	32	1	1	0	0	65
1	4	8170	1	0	0	0	1	2	0	39	1	31	0	0	81
1	4	8170	2	0	0	0	1	2	1	79	0	2	0	1	59
1	4	8170	1	10	0	0	1	2	1	41	1	2	0	0	56
1	4	8170	2	0	0	0	1	1	1	1	1	1	1	0	56
0	4	8170	2	0	0	0	1	1	0	14	1	1	0	0	65
1	4	8170	3	0	0	0	1	2	0	34	1	1	0	0	71
1	4	8170	3	0	0	0	1	1	1	3	1	32	1	1	58
1	3	8170	2	20	0	0	0	0	0	83	0	1	0	0	65
1	3	8170	1	0	0	1	1	0	1	5	1	31	1	0	64
0	4	8170	2	20	0	0	0	1	1	28	1	1	0	0	69
0	4	8170	2	30	0	0	0	1	1	7	1	1	0	0	79
1	2	8170	2	0	0	0	1	3	0	5	1	32	0	0	61
1	4	8170	1	60	0	1	0	2	0	41	1	1	0	0	73
1	4	8170	2	30	0	0	0	1	0	26	1	31	0	0	48
0	4	8170	2	20	0	0	0	2	0	39	1	2	0	0	68
1	4	8170	2	50	0	0	0	1	0	21	1	31	0	0	68
1	2	8170	2	20	0	0	0	0	1	28	1	1	0	0	61
1	4	8170	2	0	0	1	0	1	1	76	0	1	0	0	75
0	4	8170	3	20	0	0	0	2	1	63	1	1	0	1	77
1	4	8170	3	0	0	0	1	2	1	13	1	1	0	0	56
0	4	8170	2	50	0	0	0	1	1	31	1	31	0	0	52
1	3	8170	2	0	0	0	1	1	1	82	0	1	0	0	61
0	4	8170	1	0	0	0	1	3	1	35	1	1	0	0	80
1	4	8170	2	10	0	0	1	0	1	18	1	1	0	0	63
1	4	8170	3	10	0	0	1	0	1	20	1	2	0	0	71
0	3	8170	1	10	0	0	0	5	1	36	1	1	0	0	52
1	4	8170	2	10	0	0	1	1	1	79	0	1	0	0	61
1	4	8170	2	0	0	0	1	2	1	79	0	32	0	0	53
1	4	8170	2	20	0	0	0	1	1	78	0	1	0	0	71
0	3	8170	1	10	0	0	0	2	1	37	0	1	0	0	58
1	4	8170	1	10	0	0	1	1	1	77	0	4	0	0	57
0	3	8170	2	20	0	0	0	1	1	74	0	2	0	0	59
1	4	8170	2	10	0	0	1	2	1	76	0	1	0	0	68
1	2	8170	2	20	0	0	0	0	1	46	1	2	0	0	51
1	4	8170	3	20	0	0	0	3	1	75	0	1	0	0	60
1	4	8170	2	10	0	0	0	1	0	73	0	1	0	0	86
1	4	8170	1	10	0	0	1	1	0	73	0	1	0	0	67
0	4	8170	2	0	0	0	1	2	1	65	1	1	0	0	68
1	3	8170	2	20	0	0	0	3	1	42	1	32	0	0	50
1	3	8170	1	10	0	0	1	4	1	76	0	2	0	0	65
0	2	8170	1	20	0	0	0	1	1	71	0	2	0	0	63
1	4	8170	2	20	0	0	0	0	1	70	0	1	0	0	58
1	4	8170	2	20	0	0	0	0	1	66	0	1	0	0	58
0	4	8170	1	60	0	0	0	1	1	69	0	1	0	0	56
1	2	8170	2	10	0	0	1	0	0	65	0	1	0	0	47
1	2	8170	3	0	0	0	1	3	1	3	1	4	0	0	64
1	4	8170	3	0	0	0	1	0	1	29	1	31	0	0	84
1	3	8170	1	30	0	0	0	4	1	65	0	1	0	0	75
1	4	8170	3	10	0	0	1	5	0	10	1	1	0	0	68
1	4	8170	2	50	1	0	0	3	0	67	0	2	0	0	66
1	4	8170	3	10	0	0	1	3	1	9	1	31	0	0	66
1	4	8170	2	0	0	0	1	1	1	1	1	1	0	0	50
1	4	8170	2	0	0	0	1	1	0	63	0	2	0	0	62
0	4	8170	1	0	0	0	1	2	1	32	1	1	0	0	80
1	2	8170	2	0	0	1	1	2	0	43	1	2	0	0	77
1	3	8170	3	0	0	0	1	1	1	5	1	32	0	0	71
1	4	8170	2	10	0	0	1	2	0	49	1	2	0	0	57
1	4	8170	3	0	0	0	1	0	1	2	1	31	0	0	50
1	3	8170	2	10	0	0	0	3	1	66	0	2	0	0	69
1	4	8170	3	0	0	1	1	0	1	3	1	2	1	1	64
1	3	8170	3	0	0	0	1	3	1	35	1	31	0	0	77
1	3	8170	1	20	0	0	0	3	1	55	1	1	0	0	55
1	4	8170	2	30	1	0	0	1	1	13	1	32	0	0	59
1	4	8170	3	0	0	1	1	0	1	13	1	1	0	1	61
1	4	8170	1	10	0	0	0	0	1	60	0	1	0	0	57
1	4	8170	2	20	0	0	0	2	0	60	0	1	0	0	66
1	4	8170	1	30	0	0	0	3	1	68	0	2	0	0	63
1	4	8170	3	10	0	0	1	2	1	16	1	1	0	0	63
1	4	8170	2	30	0	0	0	0	1	12	1	32	0	0	50
1	4	8170	2	60	0	0	0	3	0	64	0	2	0	0	62
1	4	8170	2	20	0	0	0	0	0	61	0	1	0	0	54
1	4	8170	3	30	0	0	0	1	0	19	1	2	0	0	61
1	4	8170	2	20	0	0	0	4	1	5	1	2	0	0	64
1	4	8170	2	0	0	1	0	1	0	8	1	1	0	0	62
1	4	8170	1	0	0	0	1	4	0	61	0	1	0	0	59
1	4	8170	2	0	0	0	1	2	1	8	1	1	0	0	79
0	4	8170	2	0	0	0	1	10	1	33	1	31	0	0	61
0	4	8170	2	0	0	0	1	4	0	10	1	1	0	0	71
0	4	8170	2	0	0	1	1	2	1	5	1	31	0	1	64
1	3	8170	2	0	0	0	1	1	1	10	1	31	0	1	63
1	4	8170	3	0	0	0	1	0	1	17	1	32	0	0	81
1	4	8170	2	10	0	0	0	2	1	68	0	1	0	0	45
0	4	8170	1	0	0	0	1	3	0	35	1	1	0	0	77
1	4	8170	3	20	1	0	0	1	0	60	0	2	0	0	67
1	4	8170	1	10	0	0	0	2	1	60	0	1	0	0	68
1	3	8170	3	10	0	0	0	5	1	33	1	1	0	0	67
1	4	8170	2	0	0	1	0	3	0	10	1	31	0	0	64
1	4	8170	2	30	0	0	0	2	1	59	0	31	0	0	68
1	4	8170	2	10	0	0	0	2	1	8	1	2	0	0	64
0	3	8170	2	0	0	0	1	1	1	7	0	31	0	0	62
1	4	8170	3	0	0	0	1	4	1	9	1	4	0	0	55
1	4	8170	3	20	0	0	0	0	1	18	1	4	0	0	69
1	4	8170	2	10	0	1	0	0	0	57	0	1	0	0	74
1	4	8170	3	0	0	1	1	0	1	4	1	32	0	0	61
1	4	8170	2	0	0	0	1	3	0	3	1	4	1	0	67
1	4	8170	1	0	0	0	1	1	1	22	1	2	0	0	69
1	4	8170	4	0	0	0	1	1	0	6	1	4	0	0	68
1	4	8170	3	10	0	0	0	3	1	50	0	1	0	0	61
1	4	8170	3	0	0	0	1	2	1	9	1	31	0	0	57
1	4	8170	2	0	0	0	1	2	1	5	1	32	1	0	65
1	4	8170	2	10	0	0	0	1	0	49	0	1	0	0	50
1	4	8170	2	10	0	0	0	1	1	55	0	2	0	0	60
1	4	8170	1	10	0	0	1	4	1	54	0	2	0	0	64
1	4	8170	2	0	0	1	0	3	1	18	1	32	0	0	72
1	4	8170	2	20	0	0	0	3	1	53	0	1	0	0	70
1	3	8170	2	0	0	0	1	2	1	4	1	1	0	0	58
0	3	8170	3	0	0	0	1	1	1	3	1	31	0	0	65
0	4	8170	2	10	0	0	0	2	1	16	1	1	0	0	71
1	4	8170	2	10	0	0	0	5	0	41	1	1	0	0	51
1	4	8170	1	0	0	0	1	0	0	8	1	31	0	0	80
1	4	8170	1	0	0	1	1	2	1	23	1	1	0	0	59
1	4	8170	1	10	0	0	0	4	1	53	0	1	0	0	55
1	4	8170	1	60	0	0	0	1	1	52	0	2	0	0	65
1	4	8170	1	0	0	0	1	1	1	4	1	31	1	1	84
0	2	8170	3	20	1	0	0	1	1	56	0	2	0	0	42
1	4	8170	1	10	0	0	0	0	0	58	0	1	0	0	78
1	3	8170	4	30	1	0	0	1	0	4	1	31	0	0	53
1	2	8170	1	60	0	0	0	0	1	56	0	1	0	0	1
1	4	8170	2	20	0	0	0	2	0	53	0	1	0	0	65
1	4	8170	2	0	0	0	1	1	1	22	1	2	0	0	66
1	4	8170	2	20	0	0	0	2	0	54	0	1	0	0	50
0	4	8170	2	10	0	0	0	2	1	28	1	2	0	0	78
1	4	8170	2	0	0	0	1	1	0	2	1	31	1	1	63
1	4	8170	1	10	0	0	0	2	1	55	0	1	0	0	67
1	4	8170	2	20	0	0	0	4	1	54	0	2	0	0	64
1	3	8170	2	10	0	0	1	2	1	21	1	1	0	0	61
1	4	8170	2	20	0	0	0	3	0	53	0	1	0	0	66
1	4	8170	3	0	0	1	0	2	1	5	1	32	0	0	53
1	4	8170	3	0	0	0	1	0	1	5	1	1	0	0	60
1	4	8170	2	10	0	0	1	0	1	10	1	1	0	0	74
0	4	8170	2	20	0	0	0	1	1	54	0	1	0	0	76
1	3	8170	3	10	0	0	0	9	0	12	0	2	0	0	59
1	4	8170	1	60	2	0	0	4	0	106	0	2	0	0	50
1	4	8170	2	0	0	0	1	1	1	16	1	1	1	0	67
1	4	8170	1	0	0	0	0	2	0	6	1	1	0	0	64
0	4	8170	1	10	0	1	0	5	0	35	1	1	0	0	60
1	3	8170	3	10	0	0	1	2	1	25	1	31	0	0	73
1	4	8170	1	10	0	0	0	1	0	56	0	1	0	0	68
1	4	8170	1	10	0	0	0	2	0	49	0	2	0	0	68
0	4	8170	2	75	1	0	1	1	1	33	1	2	0	0	57
0	2	8170	2	20	0	0	0	0	1	115	0	1	0	0	70
0	2	8170	3	20	0	0	0	1	1	117	0	1	0	0	65
0	2	8170	2	20	0	0	0	1	1	113	0	2	0	0	76
1	2	8170	3	0	0	0	1	1	0	27	1	32	0	0	79
0	2	8170	2	0	0	0	1	1	1	30	1	2	0	0	76
1	2	8170	2	60	0	0	0	0	0	117	0	2	0	0	70
1	2	8170	2	30	0	0	0	1	0	97	1	1	0	0	55
1	2	8170	2	60	1	0	0	2	1	118	0	1	0	0	53
0	2	8170	3	20	0	0	0	0	1	9	1	2	0	0	55
0	4	8170	2	0	0	0	1	1	1	13	1	2	0	0	86
0	2	8170	1	10	0	0	0	1	1	19	1	1	0	0	75
1	2	8170	2	10	0	0	0	1	0	38	1	1	0	0	62
0	2	8170	1	0	0	0	1	1	1	15	1	31	0	0	51
1	2	8170	2	0	0	0	0	4	1	3	1	1	0	0	58
1	2	8170	2	20	0	0	0	0	0	114	0	1	0	0	79
1	2	8170	2	0	0	0	1	0	0	6	1	32	1	0	63
1	4	8170	1	10	0	0	0	0	0	52	1	1	0	0	79
0	2	8170	3	20	0	0	0	0	0	106	0	4	0	0	81
0	2	8170	2	0	0	0	1	4	1	10	1	31	0	0	70
1	2	8170	3	20	0	0	0	0	1	32	1	1	0	0	60
1	4	8170	2	0	0	0	1	2	1	16	1	1	0	0	69
1	2	8170	2	20	0	0	1	0	0	17	1	2	0	0	58
1	2	8170	2	20	0	0	0	2	0	47	1	1	0	0	67
1	2	8170	2	0	0	0	1	1	1	2	1	31	0	0	66
1	2	8170	3	0	0	0	1	1	1	1	1	32	1	0	47
1	2	8170	3	20	0	0	1	2	1	11	1	2	0	1	53
1	2	8170	3	30	0	0	0	2	0	114	0	1	0	0	62
1	2	8170	2	10	0	0	0	0	0	61	1	1	0	0	53
1	2	8170	2	10	0	0	0	3	1	113	0	1	0	0	64
1	2	8170	1	0	0	0	1	2	0	82	1	1	0	0	80
0	2	8170	3	50	1	0	0	1	1	15	1	31	0	0	67
0	2	8170	3	10	0	0	0	1	1	51	1	2	0	0	74
1	3	8170	2	20	0	0	0	0	1	18	1	2	0	0	54
0	2	8170	3	10	0	0	0	3	0	27	1	1	0	0	74
1	4	8170	3	20	0	0	0	1	1	103	0	2	0	0	64
1	2	8170	2	0	0	0	1	2	1	4	1	32	1	0	72
1	2	8170	3	50	0	0	0	1	1	101	0	2	0	0	58
1	2	8170	3	30	0	0	1	0	1	21	1	31	0	0	58
0	2	8170	2	0	0	0	1	0	1	69	1	1	0	0	61
0	2	8170	3	10	0	0	0	0	1	2	1	1	0	0	76
1	2	8170	1	60	0	0	0	1	0	100	0	1	0	0	55
1	2	8170	2	0	0	0	1	0	1	2	1	32	0	0	41
1	2	8170	3	0	0	0	1	2	1	2	1	32	1	1	69
1	2	8170	2	30	0	0	0	0	0	0	1	2	0	0	52
1	2	8170	1	0	0	0	1	2	1	2	1	31	0	0	60
1	4	8170	2	0	0	1	0	24	0	48	1	32	0	0	53
1	2	8170	3	20	2	1	0	0	1	6	1	4	0	1	89
1	2	8170	3	20	0	0	0	1	0	34	1	1	0	0	53
1	2	8170	2	0	0	0	1	0	1	17	1	31	0	0	88
1	4	8170	3	0	0	0	1	5	0	7	1	1	0	0	63
1	4	8170	2	60	1	0	0	0	1	94	0	1	0	0	63
1	2	8170	3	50	0	0	0	1	0	29	1	31	0	0	75
1	2	8170	3	0	0	0	1	2	1	7	1	2	0	0	56
1	2	8170	2	30	0	0	0	0	1	0	1	1	0	0	76
0	2	8170	3	30	0	0	1	1	1	87	0	1	0	0	64
0	2	8170	2	10	0	0	0	4	1	92	0	1	0	0	51
1	2	8170	3	0	0	0	1	1	1	2	1	31	0	0	64
1	2	8170	1	20	0	0	0	1	1	18	1	1	0	0	52
1	2	8170	2	0	0	1	1	1	0	11	1	1	0	1	73
1	2	8170	2	20	1	0	1	1	1	64	1	2	0	0	63
1	2	8170	3	0	0	0	1	4	1	89	0	2	0	0	68
0	2	8170	1	10	0	0	0	0	0	11	1	1	0	0	69
1	2	8170	2	0	0	1	1	1	1	16	1	31	0	1	78
1	4	8170	2	60	0	0	0	1	1	81	0	2	0	0	63
1	2	8170	2	10	0	0	0	2	1	90	0	1	0	0	76
0	2	8170	2	30	0	0	0	4	1	35	1	1	0	0	77
1	4	8170	2	0	0	0	1	1	1	13	1	31	0	0	45
1	4	8170	1	0	0	0	1	0	0	28	1	2	0	0	73
1	2	8170	3	30	2	0	1	2	0	4	1	4	1	1	35
1	2	8170	2	0	0	0	1	1	1	5	1	31	1	1	69
1	4	8170	3	20	0	0	0	0	1	18	1	2	0	0	59
1	2	8170	4	50	0	0	0	2	0	8	1	31	0	0	83
1	2	8170	3	0	0	0	1	0	1	25	1	2	0	0	84
1	2	8170	3	0	0	0	1	2	1	9	1	31	0	0	38
1	1	8170	2	0	0	0	0	1	1	2	1	31	0	0	48
1	4	8170	3	0	0	1	1	0	1	6	1	32	1	1	56
1	2	8170	2	20	0	0	0	1	0	83	0	1	0	0	74
0	2	8170	1	10	0	0	0	2	1	45	1	1	0	0	79
1	2	8170	2	20	0	0	0	1	0	33	1	1	0	0	55
1	2	8170	1	0	0	0	1	3	1	62	1	2	0	0	45
1	2	8170	3	20	0	0	0	2	0	17	1	2	0	0	71
1	4	8170	2	10	0	0	0	3	1	90	0	1	0	0	65
1	4	8170	1	0	0	0	1	3	1	18	1	1	0	0	68
1	4	8170	2	20	0	0	1	1	1	88	0	1	0	0	66
1	2	8170	3	30	0	0	0	2	1	76	0	1	0	0	59
1	2	8170	2	10	0	0	0	0	0	61	1	1	0	0	87
1	2	8170	2	20	1	0	0	1	0	4	1	2	0	0	80
1	2	8170	3	20	0	0	1	0	1	5	1	31	0	0	52
0	2	8170	2	20	0	0	0	4	1	75	0	1	0	0	68
1	2	8170	2	20	0	0	0	4	1	35	1	2	0	0	55
1	2	8170	2	20	1	0	0	2	1	10	1	2	0	0	61
1	2	8170	2	20	0	0	0	1	0	71	0	1	0	0	59
1	2	8170	2	60	0	0	0	3	1	72	0	1	0	0	56
1	4	8170	3	0	0	0	1	1	1	4	1	31	0	0	67
0	2	8170	2	20	0	0	0	0	0	68	0	1	0	0	65
1	2	8170	2	30	0	0	0	2	1	2	1	2	0	0	58
1	2	8170	2	0	0	1	1	2	1	67	0	1	0	0	60
1	2	8170	2	0	0	0	1	0	1	3	1	31	1	0	61
0	2	8170	2	75	0	0	0	1	1	70	0	1	0	0	55
1	2	8170	2	20	0	0	0	1	1	68	0	2	0	0	61
1	2	8170	2	10	0	0	0	0	0	2	1	1	0	0	77
1	2	8170	2	0	0	0	1	1	0	14	1	31	0	0	49
1	4	8170	3	20	0	0	0	1	0	67	0	1	0	0	66
0	2	8170	2	20	0	0	0	1	1	74	0	1	0	0	38
0	2	8170	3	0	0	0	1	2	1	14	1	1	0	0	83
1	4	8170	2	30	0	0	0	3	1	70	1	2	0	0	78
1	4	8170	2	30	0	0	0	1	0	66	0	1	0	0	65
1	2	8170	2	20	0	0	0	2	1	2	1	1	0	0	75
1	2	8170	3	0	0	0	1	1	1	9	1	31	0	0	78
1	2	8170	1	0	0	1	0	2	1	16	1	1	0	0	65
0	2	8170	2	20	0	0	0	1	1	64	0	1	0	0	80
1	3	8170	3	20	0	0	0	0	1	64	0	1	0	0	59
1	2	8170	3	20	0	0	0	0	0	28	1	1	0	0	60
1	2	8170	1	0	0	0	1	3	0	60	1	1	0	0	70
0	2	8170	3	0	0	1	1	2	1	3	1	31	0	0	42
0	2	8170	1	10	0	0	1	0	0	66	1	1	0	0	66
1	4	8170	3	20	0	0	0	3	1	65	0	1	0	0	61
1	2	8170	1	0	0	0	1	3	0	34	1	2	0	0	63
1	2	8170	3	20	1	0	1	2	1	79	0	1	0	0	62
0	2	8170	4	20	0	0	1	1	1	15	1	4	0	0	76
1	4	8170	1	10	0	0	0	1	1	79	0	1	0	0	68
1	2	8170	1	30	0	0	0	1	0	63	0	1	0	0	62
1	4	8170	2	20	1	0	0	3	0	12	1	31	0	0	67
1	3	8170	2	30	0	0	1	2	0	60	0	1	0	0	64
1	4	8170	2	20	0	0	1	2	1	81	0	2	0	0	62
0	2	8170	3	60	0	0	1	1	1	82	0	1	0	0	46
1	2	8170	3	30	1	0	0	1	1	59	0	1	0	0	65
1	2	8170	1	10	0	0	0	0	1	3	1	32	0	0	66
1	3	8170	2	30	1	0	0	0	0	57	0	1	0	0	62
1	2	8170	2	20	0	0	0	1	0	57	0	1	0	0	58
1	2	8170	3	50	1	0	1	0	0	1	1	4	0	0	81
0	2	8170	3	0	0	0	1	1	0	1	1	32	0	0	61
1	4	8170	2	10	0	0	0	2	1	24	1	1	0	0	57
1	2	8170	2	20	0	0	0	3	1	55	0	2	0	0	65
1	2	8170	3	20	0	0	0	1	1	14	1	1	0	0	51
0	2	8170	2	30	0	0	0	1	1	1	1	1	0	0	75
0	4	8170	2	10	0	0	0	1	0	8	1	2	0	0	63
1	4	8170	3	20	0	0	0	0	1	58	0	1	0	0	69
1	4	8170	2	20	1	0	0	0	0	52	0	1	0	0	67
0	2	8170	1	60	0	1	0	3	1	60	0	2	0	0	64
1	4	8170	2	30	1	1	0	3	1	40	0	1	0	0	56
1	2	8170	2	0	0	0	1	1	1	5	1	1	0	1	54
0	4	8170	3	0	0	0	1	1	1	2	1	32	0	0	61
0	2	8170	3	20	0	0	0	6	1	57	0	1	0	0	81
1	4	8170	1	20	0	0	0	0	1	25	0	1	0	0	60
1	2	8170	2	60	2	0	1	0	1	63	0	1	0	0	61
1	2	8170	2	20	0	0	0	0	1	51	0	1	0	0	76
1	2	8170	3	0	0	0	1	1	1	10	1	4	0	0	58
1	2	8170	2	60	0	0	1	3	1	59	0	2	0	0	62
1	4	8170	3	30	0	1	0	1	1	23	1	31	0	0	56
0	4	8170	1	60	0	0	0	2	1	55	0	1	0	0	59
1	2	8170	1	60	0	0	1	1	1	52	0	2	0	0	60
1	2	8170	2	20	0	0	0	3	1	49	0	1	0	0	67
1	2	8170	1	0	0	1	1	2	0	16	1	1	0	0	73
1	2	8170	3	20	0	0	0	1	0	49	0	1	0	0	55
1	2	8170	2	10	0	0	1	2	1	39	0	2	0	0	53
1	4	8170	1	0	0	0	1	1	1	3	1	31	0	0	80
1	4	8170	1	60	1	1	1	2	1	118	0	2	0	0	51
1	4	8170	2	0	0	0	1	1	0	18	1	32	0	0	69
1	4	8170	1	0	0	0	1	0	1	6	1	32	0	0	57
0	4	8170	1	60	1	0	0	0	0	110	0	2	0	0	53
1	4	8170	2	60	1	0	1	0	1	118	0	2	0	0	63
1	4	8170	3	30	1	0	0	0	0	17	1	4	0	0	60
1	3	8170	2	20	0	0	0	4	1	11	1	31	0	0	58
1	4	8170	1	10	0	0	0	1	0	50	1	1	0	0	65
1	4	8170	3	60	0	0	1	1	1	117	0	2	0	0	63
1	4	8170	1	0	0	1	1	1	1	5	1	32	0	1	54
1	4	8170	2	0	0	0	1	1	1	11	1	1	0	0	62
1	2	8170	2	30	2	0	0	2	1	105	0	2	0	0	50
1	4	8170	3	0	0	0	1	3	1	19	1	32	0	0	61
0	2	8170	3	30	0	0	0	1	1	105	0	1	0	0	61
1	4	8170	2	20	0	0	0	0	1	32	1	2	0	0	58
1	3	8170	2	0	0	0	1	3	1	34	1	31	0	0	79
1	4	8170	2	0	0	0	1	1	1	3	1	32	0	0	53
1	4	8170	1	0	0	0	1	1	0	15	1	1	0	0	64
1	4	8170	2	10	0	0	0	1	1	100	0	1	0	0	55
1	4	8170	1	0	0	1	1	1	0	31	1	2	0	0	75
0	4	8170	2	50	1	0	0	2	0	92	1	2	0	0	54
1	4	8170	2	60	1	0	0	5	1	107	0	2	0	0	63
1	4	8170	2	0	0	0	1	3	0	16	1	32	0	0	64
1	2	8170	2	50	0	0	0	0	1	17	0	4	0	0	28
1	4	8170	2	20	0	0	0	1	1	55	1	1	0	0	61
1	4	8170	3	0	0	0	1	2	1	38	1	1	0	1	67
1	4	8170	1	20	0	0	0	1	1	77	1	1	0	0	74
1	4	8170	1	0	0	0	1	1	0	20	1	2	0	0	55
1	2	8170	2	0	0	0	1	2	1	4	1	31	0	1	68
0	4	8170	2	0	0	1	1	1	0	12	1	31	1	1	55
1	4	8170	3	20	0	0	0	3	1	107	0	1	0	0	57
0	4	8170	3	50	0	0	0	2	1	50	1	4	0	0	59
1	4	8174	2	50	1	0	0	1	0	76	1	1	0	0	70
1	4	8170	2	0	0	0	1	2	0	36	1	31	0	0	57
1	4	8170	2	30	1	0	0	1	1	14	1	2	0	0	81
1	4	8170	2	0	0	0	1	0	0	17	1	1	0	0	69
1	4	8170	2	0	0	0	0	1	1	7	1	1	0	0	71
1	4	8170	2	0	0	0	1	1	1	7	1	32	0	1	88
1	4	8170	1	60	0	0	0	0	0	97	0	1	0	0	58
1	4	8170	1	50	0	0	0	1	0	98	0	1	0	0	56
1	4	8170	2	0	0	0	1	5	1	13	1	2	0	0	62
0	4	8170	1	0	0	0	1	2	0	87	0	31	0	0	50
1	4	8170	2	0	0	1	1	1	1	6	1	32	0	1	63
1	4	8170	2	0	0	1	1	1	1	19	1	32	0	0	64
0	4	8170	1	60	1	0	1	2	1	5	1	1	0	0	59
0	4	8170	2	10	0	0	0	0	1	0	1	1	0	0	81
1	4	8170	2	30	1	0	0	3	1	93	0	2	0	0	63
1	3	8170	2	30	0	0	0	0	1	0	1	1	0	0	42
1	4	8170	1	60	1	0	0	0	0	86	0	1	0	0	49
1	4	8170	1	30	0	0	0	1	0	84	0	1	0	0	59
1	2	8170	3	30	0	0	0	1	1	87	0	31	0	0	53
1	2	8170	3	20	0	0	0	3	0	92	0	2	0	0	51
1	4	8170	2	60	0	0	0	0	0	92	0	1	0	0	57
0	4	8170	2	0	0	1	0	2	1	37	1	1	0	0	87
1	4	8170	3	0	0	0	1	1	1	3	1	1	0	1	70
1	4	8170	2	10	0	0	1	2	1	43	1	1	0	0	63
1	4	8170	1	60	0	0	0	0	0	91	0	1	0	0	60
1	4	8170	3	0	0	0	1	2	1	2	1	1	0	0	57
1	4	8170	3	50	0	0	1	0	1	3	1	2	0	0	66
1	4	8170	1	0	0	0	1	1	0	12	1	1	0	0	80
1	4	8170	3	0	0	0	1	1	1	0	1	32	1	1	66
1	4	8170	3	60	1	0	1	4	0	81	0	2	0	0	60
1	4	8170	1	10	0	0	0	1	1	45	1	1	0	0	68
1	4	8170	1	0	0	1	1	2	0	20	1	2	1	0	64
1	4	8170	2	0	0	0	1	0	1	5	1	2	0	0	75
1	3	8170	2	30	1	0	0	1	0	65	1	2	0	0	59
0	4	8170	2	10	0	0	1	2	1	76	0	1	0	0	61
1	4	8170	3	50	0	0	1	1	1	8	1	2	0	0	61
1	4	8170	2	0	0	0	1	2	1	4	1	4	0	0	62
0	4	8170	2	0	0	0	1	5	1	63	1	1	0	0	80
1	4	8170	2	50	1	0	0	0	1	4	1	31	0	0	78
1	4	8174	3	0	0	0	1	0	0	62	1	4	0	0	76
1	4	8172	2	60	0	0	0	0	1	10	1	31	0	0	66
1	4	8170	2	10	0	0	1	3	0	82	0	1	0	0	59
1	4	8170	1	10	0	0	1	1	1	18	1	1	0	0	62
1	4	8170	1	0	0	0	1	0	1	2	1	31	0	0	78
1	4	8170	2	60	1	0	0	0	1	71	0	1	0	0	56
1	4	8170	1	60	1	0	0	8	1	71	0	1	0	0	51
0	2	8170	1	60	0	0	1	1	1	63	0	31	0	0	8
1	3	8170	2	0	0	0	1	1	0	1	1	31	0	0	51
0	4	8170	2	60	0	0	0	1	0	70	0	1	0	0	70
1	4	8170	2	0	0	0	1	2	1	9	1	1	0	0	78
1	4	8170	2	0	0	0	1	1	1	13	1	1	0	0	72
1	4	8170	3	10	0	0	0	2	1	63	0	32	0	0	71
1	4	8170	1	0	0	0	1	2	0	18	1	1	0	0	86
1	4	8170	1	0	0	0	1	2	0	40	1	2	0	0	56
1	4	8170	2	30	0	0	0	1	0	61	0	1	0	0	68
0	4	8170	2	0	0	1	0	3	1	7	1	2	0	0	81
1	3	8170	1	10	0	0	0	2	1	52	0	2	0	0	53
1	4	8170	2	20	0	0	0	0	0	50	0	2	0	0	29
1	4	8170	2	0	0	1	0	2	0	6	1	1	0	0	77
1	4	8170	3	0	0	0	1	3	1	56	0	31	1	0	60
0	4	8170	2	0	0	0	1	1	1	4	1	31	0	0	78
1	4	8170	2	0	0	0	1	1	1	11	1	31	0	0	59
1	4	8170	3	0	0	0	1	1	1	7	1	2	0	0	84
1	4	8170	1	10	0	0	1	1	1	56	0	1	0	0	64
1	4	8170	2	10	0	0	0	1	1	53	0	1	0	0	57
0	4	8170	3	0	0	0	1	1	1	1	1	32	1	1	64
0	3	8170	3	0	0	1	1	3	0	8	1	32	1	1	59
1	4	8170	2	60	0	0	0	0	0	48	0	1	0	0	64
1	4	8170	2	0	0	0	1	1	1	0	1	32	0	0	75
1	4	8170	2	60	0	0	1	2	0	58	0	1	0	0	65
1	4	8170	1	0	0	1	0	1	0	9	1	1	0	0	60
1	4	8170	1	0	0	1	1	4	0	51	0	1	0	0	68
0	4	8170	1	60	0	0	0	0	0	54	0	2	0	0	66
1	4	8170	2	0	0	1	1	1	1	10	1	1	0	1	62
1	4	8170	2	0	0	0	1	2	1	90	1	1	0	0	67
1	4	8170	1	10	0	0	1	3	0	18	1	1	0	0	67
1	4	8170	2	0	0	0	1	3	1	108	0	1	0	0	53
1	4	8170	1	0	0	0	1	3	1	65	1	31	0	0	53
1	4	8170	2	10	0	0	1	6	1	31	1	2	0	0	62
1	4	8172	1	10	0	0	0	1	1	83	1	1	0	0	58
1	4	8170	1	60	1	0	0	0	0	109	0	1	0	0	48
1	4	8170	2	60	0	0	1	2	1	110	0	1	0	0	56
1	4	8170	2	0	0	0	1	2	0	110	0	32	0	0	57
1	4	8170	3	0	0	1	1	1	1	14	1	32	1	0	47
1	4	8170	2	0	0	0	1	3	1	36	1	31	0	0	53
1	4	8170	2	0	0	0	1	0	1	4	1	1	0	0	62
1	4	8170	2	0	0	0	1	2	1	41	1	2	0	0	72
1	4	8170	2	20	0	0	0	2	1	91	1	2	0	0	56
1	1	8170	1	0	0	0	1	1	1	3	1	31	0	0	80
1	4	8170	2	0	0	0	1	2	1	11	1	31	0	0	55
1	4	8170	2	0	0	0	1	1	1	26	1	2	0	0	52
0	4	8170	2	0	0	1	1	2	1	24	1	2	0	1	77
1	4	8170	3	60	0	0	0	0	1	111	0	2	0	0	52
1	4	8170	3	60	1	0	1	1	1	109	0	2	0	0	54
1	4	8170	1	10	0	0	1	3	0	43	1	1	0	0	59
0	2	8170	2	0	0	0	1	0	1	10	1	4	0	1	56
1	1	8170	3	0	0	0	1	2	1	47	1	1	0	0	47
1	4	8170	2	10	0	0	0	2	0	50	1	1	0	0	80
1	4	8170	1	10	0	0	1	4	1	10	1	1	0	0	79
1	4	8170	3	30	0	1	1	1	1	13	1	4	0	1	61
1	1	8170	2	60	0	0	1	5	0	103	0	1	0	0	61
1	4	8170	2	0	0	0	1	1	0	16	1	1	0	0	72
1	1	8170	2	10	0	0	1	1	1	37	1	2	0	0	63
1	4	8170	2	60	0	0	1	0	0	103	0	2	0	0	50
1	4	8170	2	0	0	0	1	1	1	8	1	4	0	0	75
1	4	8170	2	0	0	0	1	0	1	3	1	1	0	0	65
1	4	8170	1	0	0	0	1	0	1	1	1	4	0	1	67
1	4	8170	3	10	0	0	0	3	1	11	1	2	0	0	47
1	4	8170	4	0	0	0	1	1	1	2	1	31	0	0	56
1	4	8170	2	10	0	0	1	11	1	20	1	31	0	0	51
1	4	8170	1	10	0	0	0	2	1	106	0	1	0	0	46
1	4	8170	1	0	0	0	1	2	0	15	1	4	0	0	51
1	4	8170	3	0	0	0	1	1	1	3	1	1	1	0	62
1	1	8170	1	0	0	0	1	3	0	30	1	1	0	0	72
1	2	8170	1	60	1	0	0	0	1	0	1	1	0	0	64
1	4	8170	2	0	0	0	1	0	0	13	1	31	0	0	66
1	4	8170	2	60	1	0	0	0	0	97	0	1	0	0	57
1	4	8170	2	0	0	0	1	0	1	3	1	1	0	0	59
0	4	8170	1	0	0	0	1	1	1	95	0	1	0	0	57
1	4	8170	2	0	0	1	1	2	0	23	1	1	0	0	70
1	4	8170	1	0	0	0	1	4	1	28	1	1	0	0	58
0	4	8170	3	0	0	0	1	1	1	9	1	4	1	0	79
1	4	8170	2	60	1	0	1	1	0	90	0	1	0	0	59
1	4	8170	2	30	0	0	0	0	1	1	1	31	0	0	76
1	4	8170	3	10	0	0	1	0	0	8	1	1	0	0	65
1	4	8170	2	10	0	0	1	1	1	33	1	2	0	0	62
1	4	8170	2	0	0	0	1	1	1	10	1	31	0	0	61
1	4	8170	1	0	0	0	1	2	1	25	1	2	0	0	61
1	4	8170	1	20	0	0	1	0	0	64	1	1	0	0	61
1	4	8170	2	0	0	0	1	3	1	21	1	31	0	0	58
1	4	8170	2	0	0	0	1	3	1	10	1	2	0	0	58
1	4	8170	3	20	0	0	0	1	1	12	1	31	0	0	63
1	4	8170	3	20	0	0	1	0	1	42	0	1	0	0	55
1	4	8170	3	0	0	0	1	0	1	4	1	1	0	0	90
1	4	8170	2	0	0	0	1	2	0	35	1	31	0	0	69
0	1	8170	1	30	0	0	1	4	0	86	0	1	0	0	59
0	4	8170	2	0	0	0	1	3	1	47	0	1	0	0	73
1	4	8170	1	0	0	0	0	1	0	2	1	1	0	0	83
1	4	8170	2	0	0	0	1	5	1	11	1	32	0	0	57
1	4	8170	3	0	0	0	1	1	1	6	1	31	1	1	65
1	4	8170	2	0	0	0	1	0	1	2	1	31	1	0	59
0	4	8170	2	60	1	0	0	1	0	54	1	2	0	0	54
1	2	8170	2	10	0	0	1	0	1	6	1	2	0	0	78
1	4	8170	3	10	0	0	1	2	1	80	0	2	0	0	60
1	4	8170	1	10	0	0	0	3	0	43	1	1	0	0	64
1	4	8170	2	0	0	1	1	4	1	14	1	1	0	1	73
1	4	8170	3	20	0	0	0	1	1	1	1	1	0	0	78
1	4	8170	3	0	0	0	1	1	1	2	1	31	1	1	67
0	4	8170	2	0	0	0	1	2	1	10	0	2	0	0	50
1	4	8170	2	10	0	0	1	2	1	42	0	1	0	0	61
1	4	8170	2	0	0	0	1	7	0	26	1	1	0	0	59
1	4	8170	2	0	0	0	1	2	1	12	1	1	0	0	54
0	1	8170	2	20	1	0	0	2	1	78	0	31	0	0	74
1	4	8170	1	0	0	0	1	2	1	20	1	2	0	0	66
1	4	8170	2	10	0	0	0	0	1	6	1	31	0	1	49
1	4	8170	2	20	0	0	0	0	1	59	1	1	0	0	46
0	3	8170	1	10	0	0	0	3	1	72	0	1	0	0	68
1	4	8170	3	10	0	0	1	1	1	7	1	1	0	0	78
1	4	8170	3	0	0	1	0	1	1	0	1	32	0	1	61
1	4	8170	1	0	0	0	1	10	1	68	1	1	0	0	56
1	4	8170	1	0	0	0	1	2	1	80	0	1	0	0	61
1	4	8170	1	0	0	0	1	5	1	14	1	2	0	0	54
1	4	8170	2	10	0	0	1	1	0	6	1	1	0	0	61
1	3	8170	2	0	0	0	1	4	1	11	1	32	1	0	59
0	4	8170	3	10	0	0	1	4	1	49	1	2	0	0	66
1	4	8170	2	0	0	0	1	5	1	31	1	1	0	0	49
1	4	8170	3	0	0	0	1	1	1	69	0	1	0	0	43
0	1	8170	2	0	0	0	1	3	1	72	0	1	0	0	65
0	4	8170	2	10	0	0	0	13	0	33	1	1	0	0	54
1	4	8170	1	0	0	1	0	1	0	0	1	1	0	1	65
1	4	8170	2	60	1	0	0	0	0	74	0	1	0	0	56
1	1	8170	2	20	0	0	0	1	1	68	0	1	0	0	54
1	4	8170	2	0	0	0	1	1	0	3	1	2	0	0	78
1	4	8170	3	20	0	0	0	3	0	13	1	1	0	0	67
1	4	8170	2	0	0	0	1	1	1	10	1	1	0	0	55
1	4	8170	2	0	0	0	1	4	0	67	0	1	0	0	79
0	4	8170	1	60	1	0	0	1	1	77	0	1	0	0	61
1	1	8170	2	20	0	0	0	0	1	63	0	1	0	0	76
1	4	8170	3	0	0	0	1	2	1	8	1	31	0	0	54
1	4	8170	1	0	0	0	1	2	1	14	1	4	0	0	68
0	4	8170	2	0	0	0	1	11	1	64	1	1	0	0	63
1	4	8170	2	0	0	0	1	0	1	9	1	1	0	0	68
0	4	8174	2	30	1	0	0	1	1	68	0	1	0	0	58
0	2	8170	2	60	1	0	0	0	1	78	0	2	0	0	59
1	4	8170	2	0	0	0	1	3	1	12	1	1	0	0	74
1	4	8170	2	0	0	0	1	2	1	28	1	1	0	0	72
1	4	8170	2	10	0	0	0	1	1	11	1	31	0	0	68
0	4	8174	2	0	0	0	1	3	1	28	1	1	0	0	76
1	4	8170	2	0	0	0	1	1	1	15	1	1	0	0	56
1	4	8170	1	0	0	0	1	1	1	18	1	31	1	0	68
1	4	8170	2	0	0	0	1	2	0	25	1	31	0	0	58
1	4	8170	1	0	0	0	1	3	1	53	0	2	0	0	51
0	4	8170	1	60	0	0	0	6	1	71	0	2	0	0	67
0	1	8170	2	0	0	0	1	2	0	39	1	2	0	0	83
1	4	8170	3	0	0	0	1	1	1	3	1	31	0	0	77
1	4	8170	1	0	0	1	1	2	0	51	0	1	0	0	66
1	4	8170	2	0	0	0	1	3	0	33	1	2	0	0	59
1	4	8170	2	20	0	1	1	2	1	10	1	4	0	0	51
0	1	8170	2	0	0	0	1	3	0	29	1	1	0	0	66
1	4	8170	1	10	0	0	0	3	0	52	0	2	0	0	62
1	4	8170	2	60	0	0	0	0	0	56	0	1	0	0	58
1	4	8170	2	10	0	0	1	4	0	62	0	1	0	0	56
1	4	8174	2	60	0	0	0	4	0	56	1	2	0	0	69
1	4	8170	1	10	0	0	1	4	1	41	1	2	0	0	73
1	4	8170	1	0	0	0	1	3	1	17	1	4	0	0	87
1	4	8170	2	0	0	0	1	3	0	30	1	2	0	0	80
0	4	8170	2	10	0	0	0	7	1	14	1	31	0	0	57
1	4	8170	2	20	0	0	1	4	0	61	0	31	0	0	62
1	4	8170	2	0	0	0	1	8	1	23	1	1	0	0	52
0	4	8170	1	0	0	0	1	3	0	8	1	31	0	0	65
1	4	8170	3	20	0	0	0	5	1	58	0	1	0	0	55
0	4	8170	1	20	0	0	0	2	1	48	0	1	0	0	72
1	4	8170	1	50	0	0	1	3	0	50	0	1	0	0	65
0	1	8170	1	10	0	0	0	4	0	31	1	1	0	0	67
1	4	8170	2	0	0	0	1	2	0	4	1	31	0	0	73
1	4	8170	1	0	0	0	1	5	0	50	1	1	0	0	48
1	1	8170	2	0	0	1	1	2	1	15	1	1	0	0	59
1	4	8170	1	0	0	1	0	0	0	0	1	1	0	1	81
1	4	8170	2	30	0	0	0	5	0	50	0	33	0	0	66
1	4	8170	3	0	0	1	0	1	1	2	1	2	0	0	58
1	4	8170	1	0	0	0	1	7	1	48	0	1	0	0	68
0	4	8170	2	50	0	0	0	0	1	52	0	1	0	0	56
0	4	8170	1	0	0	1	1	4	1	25	1	31	0	0	46
1	4	8170	3	0	0	0	1	3	1	39	1	1	0	0	70
1	4	8170	2	60	0	0	1	5	1	49	0	2	0	0	67
1	4	8170	1	0	0	0	1	1	1	55	0	1	0	0	67
1	4	8170	2	0	0	1	0	1	1	1	1	1	0	0	72
1	4	8170	1	60	0	0	0	8	0	50	0	2	0	0	68
1	4	8170	1	60	1	0	0	0	0	22	0	1	0	0	61
1	4	8170	1	10	0	0	1	4	0	69	0	1	0	0	46
1	4	8170	1	0	0	0	1	5	1	47	1	2	0	0	47
0	4	8170	2	60	1	0	0	1	1	66	0	2	0	0	63
0	4	8170	2	10	0	0	0	7	0	55	0	1	0	0	64
0	4	8170	2	0	0	0	1	2	1	2	1	32	1	0	60
1	4	8170	1	0	0	0	1	2	1	3	1	31	0	0	83
0	4	8170	2	0	0	1	0	2	0	17	1	2	0	0	80
1	4	8170	1	0	0	0	1	0	0	5	1	31	0	0	57
1	4	8170	2	60	1	0	1	1	1	118	0	2	0	0	65
1	4	8170	2	60	0	0	1	1	0	119	0	1	0	0	60
1	4	8170	1	60	0	0	0	1	1	118	0	1	0	0	61
0	2	8170	2	0	0	0	1	4	1	13	1	1	0	0	61
1	1	8170	3	0	0	0	1	3	1	19	1	2	0	0	58
1	4	8170	2	60	0	0	0	0	0	116	0	1	0	0	60
1	4	8170	2	10	0	0	0	3	0	28	1	2	0	0	59
0	4	8170	2	60	0	0	0	1	1	115	0	1	0	0	34
0	4	8170	2	0	0	0	1	1	1	3	1	31	1	1	59
1	2	8170	2	0	0	0	1	2	1	8	1	31	0	0	60
0	2	8170	2	0	0	0	1	3	1	5	1	31	0	0	54
1	4	8170	2	20	0	0	1	1	1	27	1	1	0	0	64
1	4	8170	3	0	0	0	1	1	1	2	1	31	0	0	56
1	2	8170	4	20	0	0	0	3	1	116	0	1	0	0	78
1	4	8170	2	60	1	0	1	1	1	114	0	1	0	0	55
0	4	8170	2	0	0	0	1	1	1	17	1	31	0	0	54
1	4	8170	3	30	0	0	0	1	0	36	1	1	0	0	71
1	4	8170	2	20	0	0	0	3	0	55	1	1	0	0	68
1	4	8170	2	0	0	0	1	1	1	3	1	32	1	0	63
0	4	8170	2	0	0	0	1	3	1	111	0	1	0	0	75
1	4	8170	2	30	0	0	0	1	0	12	1	32	0	0	76
1	4	8170	2	60	0	0	0	4	0	112	0	1	0	0	57
1	3	8170	2	0	0	0	1	1	1	108	0	2	0	0	60
1	4	8170	3	10	0	0	0	3	0	70	1	1	0	0	56
1	4	8170	1	30	0	0	0	1	0	110	0	1	0	0	35
1	2	8170	3	0	0	0	1	2	1	34	1	31	0	0	65
1	2	8170	1	60	0	0	0	1	1	108	0	2	0	0	61
1	4	8170	2	60	1	0	1	2	1	107	0	2	0	0	62
1	2	8170	2	0	0	0	1	1	1	2	1	31	1	0	62
1	4	8170	2	30	0	0	0	4	1	43	1	31	0	0	62
0	4	8170	3	0	0	0	1	0	1	4	1	31	0	1	60
1	4	8170	2	0	0	1	0	1	1	4	1	32	0	0	58
1	4	8170	2	10	0	0	0	1	0	106	0	2	0	0	59
1	2	8170	2	0	0	0	1	1	1	2	1	2	0	0	68
1	4	8170	2	60	0	0	0	5	0	109	0	1	0	0	45
1	4	8170	2	20	0	0	0	1	1	3	1	1	0	0	71
1	4	8170	1	60	0	0	0	0	0	105	0	1	0	0	54
1	2	8170	3	20	0	0	0	1	1	30	1	2	0	0	43
1	2	8170	3	50	1	0	0	1	1	94	0	31	0	0	73
1	4	8170	3	0	0	0	1	1	0	4	1	31	1	1	83
0	2	8170	2	0	0	0	1	5	0	76	1	1	0	0	73
1	4	8170	2	0	0	0	1	2	1	7	1	32	0	0	53
1	4	8170	1	20	1	0	0	1	0	13	1	31	0	0	55
1	4	8170	1	10	0	0	1	3	0	14	1	1	0	0	75
1	4	8170	2	0	0	0	1	1	1	4	1	32	0	0	60
1	4	8170	2	0	0	1	0	2	1	40	1	2	0	0	70
1	4	8170	2	10	0	1	0	3	0	8	1	1	0	0	58
1	4	8170	2	60	0	0	1	6	1	108	0	2	0	0	53
0	4	8170	3	0	0	0	1	2	1	5	1	1	0	0	58
1	2	8170	2	0	0	1	0	4	1	36	1	1	0	0	70
1	4	8170	2	0	0	0	1	1	1	8	1	31	1	1	72
1	4	8170	2	0	0	0	1	0	1	0	1	31	1	0	57
0	2	8170	2	0	0	0	1	2	1	102	0	1	0	0	52
1	4	8170	1	0	0	0	1	2	0	18	1	31	0	0	73
1	4	8170	1	0	0	1	0	3	0	102	0	2	0	0	63
1	4	8170	2	20	0	0	0	3	1	101	0	1	0	0	58
1	4	8170	2	0	0	1	1	1	0	4	1	4	1	0	77
1	2	8170	2	10	0	0	0	2	1	23	1	1	0	0	54
1	4	8170	2	0	0	0	1	3	0	2	1	31	1	0	78
1	2	8170	3	30	0	0	0	1	0	100	0	1	0	0	54
1	4	8170	2	60	0	0	0	8	1	100	0	2	0	0	47
1	4	8170	2	60	0	0	0	0	0	99	0	1	0	0	60
1	4	8170	2	0	0	0	1	1	1	5	1	31	0	0	65
1	4	8170	2	0	0	0	1	1	0	4	1	32	0	0	60
1	4	8170	1	0	0	1	1	3	1	32	1	2	0	0	61
1	4	8170	2	10	0	0	1	2	0	55	1	1	0	0	55
1	2	8170	2	20	0	0	0	3	0	99	0	1	0	0	44
0	4	8170	2	20	0	0	0	2	0	98	0	1	0	0	57
1	2	8170	3	30	1	0	0	1	1	21	1	4	0	0	50
1	4	8170	1	0	0	0	1	1	1	18	1	1	0	0	58
0	4	8170	1	10	0	0	0	1	1	96	0	1	0	0	57
1	2	8170	2	30	0	0	0	2	1	97	0	1	0	0	66
1	2	8170	2	10	0	0	1	3	1	11	1	1	0	0	47
1	4	8170	2	0	0	0	1	2	1	32	1	31	0	0	83
1	2	8170	2	0	0	0	1	3	1	16	1	1	0	0	55
1	4	8170	3	0	0	0	1	2	1	3	1	31	0	0	61
1	3	8170	2	10	0	0	1	3	1	87	1	1	0	0	54
1	4	8170	2	0	0	0	1	1	0	17	1	1	0	0	49
0	3	8170	3	60	1	0	0	1	1	93	0	2	0	0	60
0	1	8170	1	10	0	0	0	2	0	73	1	1	0	0	42
0	4	8170	1	0	0	0	1	2	1	7	1	2	0	0	72
1	2	8170	1	20	1	0	0	1	0	93	0	1	0	0	57
1	4	8170	4	50	0	0	1	1	1	92	0	1	0	0	68
1	4	8170	2	20	0	0	0	1	0	91	0	1	0	0	80
1	2	8170	2	30	0	0	1	0	1	21	1	2	0	0	57
1	4	8170	2	10	0	0	1	1	0	51	1	2	0	0	78
1	4	8170	2	0	0	0	1	10	1	34	1	2	0	0	63
1	4	8170	2	10	0	1	0	2	1	23	1	2	0	0	59
1	2	8170	2	0	0	0	1	0	1	1	1	4	1	0	45
1	2	8170	4	20	1	0	1	1	0	26	1	1	0	0	47
1	4	8170	2	0	0	0	1	2	1	2	1	2	0	0	61
1	4	8170	2	10	0	0	0	5	0	19	1	1	0	0	90
1	4	8170	1	60	0	0	0	0	0	88	0	1	0	0	53
1	2	8170	2	30	0	0	0	1	0	4	1	2	0	0	59
1	4	8170	1	0	0	0	1	2	0	19	1	2	0	0	83
1	2	8170	2	0	0	1	1	0	1	11	1	31	0	0	54
1	4	8170	2	0	0	0	1	5	1	7	1	31	0	0	59
1	2	8170	2	0	0	1	1	1	1	3	1	31	0	1	40
0	4	8170	1	0	0	0	1	2	0	71	1	31	0	0	72
1	4	8170	2	0	0	0	1	4	1	31	1	1	0	0	60
1	2	8170	2	50	0	0	0	1	0	84	0	1	0	0	60
0	4	8170	2	60	0	0	0	2	1	85	0	2	0	0	61
1	4	8170	2	60	1	0	0	3	1	83	0	2	0	0	39
1	2	8170	2	20	0	0	0	2	1	12	1	1	0	0	69
1	4	8170	2	60	1	0	0	2	0	84	0	2	0	0	55
1	4	8170	1	10	0	0	1	3	1	33	1	2	0	0	59
1	4	8170	2	20	0	0	0	1	0	34	1	1	0	0	64
0	4	8170	2	10	0	0	0	5	1	7	1	1	0	0	59
1	2	8170	2	0	0	1	0	2	0	75	0	1	0	0	86
1	4	8170	1	10	0	0	0	2	0	69	1	1	0	0	67
1	4	8170	3	0	0	0	1	0	1	5	1	31	1	1	75
1	4	8170	1	60	0	0	0	0	0	80	0	2	0	0	58
0	4	8170	2	20	0	0	0	2	1	80	0	1	0	0	80
1	4	8170	1	0	0	0	1	2	0	22	1	1	0	0	81
1	4	8170	2	50	1	0	0	4	1	80	0	1	0	0	66
1	4	8170	2	60	0	0	1	2	1	80	0	1	0	0	59
1	4	8170	3	0	0	0	1	1	1	21	1	1	0	0	62
1	4	8170	2	0	0	0	1	2	1	11	1	31	0	0	57
1	4	8170	1	0	0	0	1	2	1	11	1	2	0	0	63
1	4	8170	3	0	0	1	0	2	1	15	1	1	0	0	56
0	2	8170	3	20	0	0	0	1	1	78	0	31	0	0	66
0	4	8170	1	0	0	0	1	1	1	4	1	31	0	0	46
1	4	8170	2	20	1	0	0	1	1	76	0	2	0	0	67
1	4	8170	2	60	0	0	0	2	1	47	1	1	0	0	64
1	4	8170	1	0	0	1	0	2	0	57	1	32	0	0	63
1	4	8170	2	0	0	0	1	2	0	26	1	1	0	0	84
1	4	8170	2	0	0	1	0	3	0	26	1	31	0	0	63
1	4	8170	2	60	0	0	0	5	0	75	0	2	0	0	64
0	4	8170	2	20	0	0	0	3	1	75	0	1	0	0	65
0	2	8170	2	10	0	0	0	3	0	72	0	1	0	0	76
1	4	8170	1	0	0	0	1	0	1	19	1	32	0	0	54
1	4	8170	1	0	0	0	0	1	1	3	1	1	0	0	78
0	4	8170	2	60	0	0	1	0	1	72	0	2	0	0	64
0	4	8170	2	60	0	0	0	9	0	71	0	1	0	0	60
1	4	8170	2	0	0	0	1	3	1	13	1	2	0	0	61
1	4	8170	2	50	0	0	0	1	1	18	1	1	0	0	57
1	2	8170	3	30	0	0	0	3	1	17	1	31	0	0	68
1	4	8170	2	0	0	1	1	3	0	21	1	32	0	1	85
1	2	8170	3	50	0	0	0	3	1	6	1	1	0	0	48
0	4	8170	1	10	0	0	0	3	0	23	1	1	0	0	75
1	4	8170	3	0	0	0	1	2	1	4	1	1	0	0	72
1	2	8170	2	10	0	0	1	3	0	68	1	1	0	0	73
1	4	8170	1	10	0	0	0	7	1	69	0	1	0	0	64
1	2	8170	3	30	0	0	0	3	0	70	0	1	0	0	62
1	2	8170	1	0	0	0	1	1	1	3	1	4	0	1	77
1	3	8170	2	20	0	0	0	2	1	34	1	1	0	0	49
1	4	8170	2	60	0	0	0	1	0	69	0	2	0	0	63
1	4	8170	2	0	0	1	0	3	0	11	1	32	0	0	60
0	2	8170	2	0	0	0	1	3	1	21	1	2	0	0	62
0	4	8170	3	10	0	0	0	1	1	3	1	31	0	0	88
1	4	8170	2	0	0	1	1	1	1	17	1	32	0	1	79
1	2	8170	3	0	0	0	1	1	1	32	1	1	0	0	68
1	3	8170	2	50	0	0	0	1	1	62	1	1	0	0	55
1	4	8170	1	10	0	0	0	5	1	69	0	1	0	0	63
1	4	8170	2	0	0	0	1	5	1	64	0	1	0	0	70
1	4	8170	2	20	1	0	0	2	0	66	0	1	0	0	63
0	4	8170	2	10	0	0	1	3	1	14	1	32	0	0	84
0	4	8170	2	0	0	0	1	2	1	17	1	1	0	0	78
1	2	8170	2	0	0	0	1	1	1	2	1	2	0	0	70
0	3	8170	1	10	0	0	0	3	0	67	0	32	0	0	50
1	3	8170	3	0	0	0	1	4	1	51	1	1	0	0	63
1	4	8170	2	20	0	0	0	1	1	63	0	1	0	0	74
1	4	8170	1	0	0	0	1	3	0	10	1	31	0	0	78
1	2	8170	2	0	0	0	1	0	1	5	1	31	1	0	55
1	2	8170	2	30	1	0	0	1	0	63	0	1	0	0	55
1	4	8170	2	0	0	1	0	3	1	4	1	1	0	0	59
1	1	8170	2	0	0	1	1	1	0	14	1	31	0	0	60
1	4	8170	2	60	0	0	0	1	0	62	0	1	0	0	53
1	4	8170	2	60	0	0	0	3	1	63	0	2	0	0	56
1	4	8170	2	0	0	1	0	2	0	33	1	2	0	0	66
1	4	8170	2	20	0	0	0	3	1	28	1	2	0	0	48
1	4	8170	2	0	0	0	1	2	1	6	1	4	1	1	80
1	2	8170	2	60	0	0	0	2	1	61	0	2	0	0	62
1	4	8170	1	0	0	1	0	4	0	62	0	1	0	0	57
1	2	8170	3	0	0	0	1	2	0	42	1	1	0	0	56
1	4	8170	2	60	0	0	0	1	1	60	0	31	0	0	63
1	4	8170	2	0	0	0	1	1	1	0	1	32	1	0	72
0	3	8170	3	20	0	0	0	1	1	4	0	2	0	0	73
1	4	8170	2	60	0	1	1	0	0	6	1	2	0	0	60
0	4	8170	1	20	0	0	0	1	0	60	0	1	0	0	66
1	2	8170	2	0	0	0	1	2	0	9	1	32	0	0	56
1	3	8170	2	0	0	1	0	3	1	7	1	32	0	0	63
0	4	8170	1	10	0	0	0	2	0	59	0	2	0	0	64
1	4	8170	2	0	0	1	1	3	1	4	1	31	0	0	58
1	4	8170	2	0	0	0	1	5	1	63	0	1	0	0	68
1	4	8170	2	60	0	0	0	0	0	59	0	1	0	0	61
1	4	8170	2	0	0	1	0	2	0	6	1	32	1	1	60
1	4	8170	2	60	1	0	1	1	0	61	0	2	0	0	58
1	4	8170	2	60	1	1	0	1	1	59	0	1	0	0	58
1	2	8170	2	30	0	0	0	0	1	21	1	1	0	0	72
1	4	8170	2	50	1	0	0	1	0	35	1	31	0	0	75
1	2	8170	2	30	0	0	0	2	1	58	0	1	0	0	57
1	2	8170	3	20	0	0	0	2	1	58	0	1	0	0	73
1	4	8170	1	30	0	0	0	0	0	56	0	2	0	0	48
0	4	8170	2	60	0	0	0	0	0	55	0	1	0	0	63
1	2	8170	3	0	0	0	1	2	0	34	1	1	0	0	81
1	4	8170	1	10	0	0	1	2	1	21	1	33	0	0	88
1	2	8170	4	20	0	0	0	0	1	54	0	2	0	0	63
1	4	8170	2	0	0	0	1	2	0	1	1	32	0	0	59
0	4	8170	2	20	0	0	0	3	1	54	0	31	0	0	73
0	2	8170	2	60	0	0	0	0	0	53	0	2	0	0	51
1	4	8170	1	0	0	0	1	2	1	53	0	1	0	0	59
1	4	8170	2	0	0	1	1	1	1	21	1	32	0	0	62
0	4	8170	2	30	0	0	0	0	1	52	0	31	0	0	29
1	2	8170	2	30	0	0	0	2	0	53	0	1	0	0	62
1	4	8170	2	60	1	0	0	2	1	58	0	2	0	0	62
1	4	8170	3	30	1	0	0	0	1	27	1	32	0	0	43
1	4	8170	2	0	0	1	0	2	1	16	1	31	0	0	61
1	4	8170	2	10	0	0	0	3	1	51	0	1	0	0	53
1	4	8170	2	0	0	0	1	4	1	4	1	31	0	0	75
1	4	8170	2	0	0	0	1	1	1	50	0	2	0	0	66
1	2	8170	2	50	0	0	1	0	0	21	1	1	0	0	69
1	4	8170	2	60	0	0	0	0	0	13	1	2	0	0	59
1	4	8170	1	0	0	0	1	2	0	17	1	2	0	0	64
0	2	8170	2	0	0	0	1	0	1	8	1	2	0	1	62
1	3	8170	2	10	0	0	0	2	1	48	0	1	0	0	63
1	4	8170	2	0	0	0	0	1	1	2	1	31	1	0	72
1	4	8170	2	60	0	0	0	13	0	60	0	31	0	0	31
1	4	8170	2	60	0	0	0	6	0	51	0	1	0	0	55
1	4	8170	2	0	0	0	1	2	1	10	1	1	0	1	65
0	4	8170	3	20	0	1	1	0	1	8	1	31	0	1	38
1	3	8170	1	20	0	0	0	0	1	47	1	1	0	0	70
0	2	8170	2	50	0	0	0	1	1	1	1	32	0	0	76
0	4	8170	2	20	0	0	0	2	1	4	1	31	0	0	74
1	4	8170	1	60	0	0	0	0	0	113	0	1	0	0	57
1	4	8170	2	20	0	0	0	0	1	0	1	1	0	0	67
1	4	8170	1	60	1	1	0	1	1	111	0	31	0	0	57
1	4	8170	3	60	0	1	0	0	0	56	1	2	0	0	67
0	4	8170	3	20	0	0	0	1	1	18	1	2	0	0	79
1	4	8170	3	0	0	0	1	3	1	4	1	2	0	0	55
1	4	8170	3	20	0	0	0	1	1	5	1	1	0	0	75
1	4	8170	2	0	0	0	1	3	0	4	1	31	1	0	60
0	4	8174	2	20	0	1	1	0	1	15	1	4	0	0	44
0	4	8170	2	10	0	0	0	1	0	89	1	1	0	0	73
1	4	8170	2	0	0	0	1	2	1	5	1	32	0	0	65
1	2	8170	3	66	0	0	1	1	1	7	0	2	0	0	31
0	4	8170	2	20	0	0	0	1	0	18	1	31	0	0	78
1	4	8170	1	0	0	0	1	1	0	2	1	32	1	1	57
0	4	8170	1	20	0	0	0	0	0	92	0	1	0	0	24
0	4	8170	1	10	0	0	0	0	1	10	1	1	0	0	76
1	4	8170	2	60	0	0	0	0	1	49	1	1	0	0	57
1	4	8170	1	0	0	0	1	4	1	40	1	31	0	1	65
1	4	8170	2	60	0	0	1	1	1	31	1	1	0	0	48
1	4	8170	2	0	0	1	0	3	1	16	1	32	0	0	62
1	3	8170	1	50	1	0	0	2	0	11	1	31	0	0	58
1	4	8170	3	60	1	0	0	0	0	85	0	1	0	0	62
1	4	8170	2	10	0	1	0	2	1	21	1	2	0	0	61
0	4	8170	2	10	0	0	1	1	0	6	1	2	0	0	59
1	4	8170	3	0	0	1	0	2	1	4	1	2	0	1	70
1	4	8170	1	60	0	0	0	0	0	82	0	1	0	0	62
1	4	8170	3	10	0	0	0	4	1	40	1	1	0	0	72
1	4	8170	3	20	0	0	0	0	1	72	0	1	0	0	44
0	4	8170	1	60	1	0	0	2	1	72	0	1	0	0	70
0	4	8170	3	0	0	0	1	3	0	80	0	4	0	0	73
1	4	8170	1	0	0	1	0	4	0	8	1	1	0	0	70
0	4	8170	3	20	1	0	1	1	1	17	1	1	0	0	57
1	4	8170	3	0	0	1	1	3	1	6	1	31	0	1	70
1	4	8170	2	0	0	0	1	1	1	8	1	32	1	1	60
0	2	8170	1	0	0	1	0	2	1	31	1	1	0	0	39
1	4	8170	1	0	0	1	1	4	0	54	1	1	0	0	65
0	4	8170	1	0	0	0	1	4	1	68	0	1	0	0	66
1	4	8170	3	0	0	1	1	1	0	9	1	32	1	1	59
1	2	8170	2	30	1	0	1	1	1	10	1	32	0	0	36
1	4	8170	2	0	0	0	1	2	1	3	1	2	1	1	64
0	4	8170	1	0	0	0	1	6	0	54	0	1	0	0	58
1	4	8170	1	30	1	0	0	2	0	59	0	31	0	0	69
1	4	8170	2	60	0	0	0	1	0	63	0	1	0	0	59
1	4	8170	1	0	0	1	0	2	1	61	0	1	0	0	81
1	4	8170	1	0	0	1	1	2	0	15	1	31	0	1	66
0	4	8170	1	60	1	0	0	0	1	56	0	1	0	0	58
1	4	8170	3	0	0	1	1	0	1	6	1	4	0	0	66
0	4	8170	2	60	1	0	0	0	0	63	0	2	0	0	64
1	4	8170	2	60	0	0	0	2	0	63	0	1	0	0	72
1	4	8170	1	60	0	0	0	0	0	60	0	2	0	0	55
1	4	8170	2	0	0	0	1	0	1	1	1	1	0	0	59
1	4	8170	2	0	0	0	1	2	1	11	1	31	0	0	67
1	4	8170	2	0	0	0	1	1	1	26	1	1	0	0	64
0	4	8170	2	50	0	0	0	2	1	56	0	1	0	0	67
1	4	8170	2	60	1	1	0	2	1	54	0	2	0	0	64
1	2	8170	2	0	0	0	1	3	0	54	0	1	0	0	79
1	1	8170	1	30	0	0	0	8	1	55	0	1	0	0	61
0	4	8170	1	75	1	1	0	2	1	52	0	2	0	0	66
0	4	8170	2	20	0	0	0	1	1	17	1	2	0	0	76
1	4	8170	2	20	0	0	0	9	1	50	0	1	0	0	62
0	4	8170	2	20	0	0	0	0	1	50	0	1	0	0	46
1	3	8170	2	0	0	0	1	4	1	17	1	31	0	0	61
0	3	8170	3	30	1	0	1	2	1	35	1	2	0	0	55
1	2	8170	2	75	0	0	0	2	1	37	0	1	0	0	60
1	2	8170	2	66	2	0	0	0	0	40	1	31	0	0	44
0	3	8170	1	0	0	0	1	1	1	10	1	31	0	1	72
1	3	8170	4	0	0	0	1	0	1	5	1	31	0	0	58
1	4	8170	2	0	0	0	1	4	1	9	1	2	0	0	59
0	2	8170	3	10	0	0	1	1	1	116	0	4	0	0	63
0	3	8170	2	20	1	0	1	1	1	113	0	31	0	0	62
1	2	8170	2	60	0	0	1	1	1	116	0	1	0	0	59
1	4	8170	2	60	0	0	0	5	1	119	0	2	0	0	61
1	3	8170	1	0	0	0	1	3	0	27	1	2	0	0	60
1	2	8170	2	60	0	0	1	3	1	108	1	2	0	0	56
1	3	8170	2	10	0	0	0	4	1	112	0	2	0	0	60
0	4	8170	2	60	0	0	0	4	1	5	1	1	0	0	67
1	3	8170	3	20	0	0	0	1	0	112	0	2	0	0	64
0	3	8170	2	60	1	0	0	7	1	115	0	1	0	0	61
1	4	8170	3	30	0	0	0	0	0	14	1	1	0	0	67
1	3	8170	1	0	0	0	1	2	1	6	1	2	0	0	46
1	4	8170	2	60	1	0	0	5	1	110	0	2	0	0	58
1	3	8170	3	0	0	0	1	0	1	1	1	2	0	0	66
1	3	8170	2	0	0	0	1	0	0	1	1	32	0	1	56
1	3	8170	2	0	0	0	0	3	1	108	0	1	0	0	60
0	2	8170	2	20	0	0	0	1	1	17	1	2	0	0	42
1	3	8170	1	0	0	0	1	3	1	29	1	2	0	0	65
0	4	8170	2	0	0	0	1	0	1	2	1	31	0	1	13
1	3	8170	2	10	0	0	1	1	1	23	1	2	0	0	61
1	3	8170	1	0	0	0	1	2	1	20	1	1	0	0	55
1	3	8170	2	60	2	0	1	3	1	106	0	1	0	0	52
1	3	8170	1	20	0	0	1	3	1	14	1	2	0	0	56
1	3	8170	2	0	0	0	1	3	1	4	1	2	0	1	57
1	4	8170	3	0	0	0	1	1	1	3	1	2	0	0	67
0	2	8170	2	0	0	0	1	1	1	13	1	32	0	0	63
1	2	8170	2	60	1	0	0	5	1	115	0	2	0	0	58
1	2	8170	1	0	0	0	1	1	1	2	1	32	0	1	81
1	4	8170	2	0	0	1	0	2	1	5	1	32	0	0	69
1	3	8170	3	0	0	0	1	0	1	1	1	32	1	0	61
1	4	8170	3	60	0	0	1	1	1	6	1	2	0	0	55
1	4	8170	1	20	0	0	0	0	0	99	0	1	0	0	65
1	3	8170	2	0	0	0	1	2	1	17	1	31	0	0	60
1	4	8170	1	0	0	0	1	1	1	17	1	2	0	0	52
1	3	8170	3	0	0	1	0	2	1	9	1	32	0	0	77
1	3	8170	2	0	0	1	1	2	1	5	1	2	0	0	59
1	3	8170	2	10	0	0	1	1	1	38	1	31	0	0	60
1	4	8170	2	60	0	0	0	6	1	98	0	1	0	0	50
1	4	8170	1	60	0	0	0	0	0	96	0	1	0	0	48
1	2	8170	3	20	0	0	0	0	1	96	0	1	0	0	65
0	3	8170	2	60	0	0	0	12	1	101	0	2	0	0	60
1	3	8170	3	0	0	0	1	0	1	6	1	32	0	0	60
1	4	8170	1	0	0	1	0	2	0	7	1	32	0	0	82
1	4	8170	2	0	0	0	1	2	0	17	1	32	0	0	28
0	4	8170	2	60	2	0	1	1	1	15	1	2	0	0	68
0	4	8170	3	0	0	0	1	2	1	4	1	2	0	0	80
1	4	8170	1	60	0	1	1	2	1	94	0	1	0	0	58
1	3	8170	1	0	0	0	1	4	1	19	1	2	0	0	60
1	4	8170	2	60	1	0	1	0	1	90	0	1	0	0	24
1	2	8170	3	0	0	0	1	1	1	1	1	32	0	1	57
1	4	8170	2	60	0	0	0	0	1	90	0	2	0	0	56
1	3	8170	2	20	0	0	0	0	1	38	1	2	0	0	59
1	3	8170	2	0	0	0	1	1	1	4	1	4	0	0	61
1	4	8170	1	60	1	0	0	4	0	87	0	1	0	0	65
1	3	8170	1	30	1	0	0	1	1	80	0	1	0	0	50
1	3	8170	2	20	0	0	0	1	0	16	1	2	0	0	57
1	4	8170	1	0	0	0	1	2	1	9	1	4	1	1	69
1	4	8170	2	0	0	0	1	7	0	49	1	1	0	0	65
1	3	8170	2	60	1	0	1	1	1	84	0	2	0	0	63
1	4	8170	1	0	0	0	1	0	1	4	1	32	0	1	87
1	3	8170	3	0	0	0	0	1	1	0	1	32	0	0	35
1	2	8170	3	0	0	0	1	1	1	5	1	32	1	1	52
1	3	8170	1	0	0	0	1	0	1	4	1	2	1	0	59
1	3	8170	2	0	0	1	1	3	1	9	1	1	0	0	65
1	3	8170	3	0	0	0	1	1	1	6	1	32	0	0	78
1	3	8170	3	30	0	0	0	0	1	10	1	4	0	0	48
0	3	8170	3	20	0	0	0	2	1	75	0	1	0	0	35
1	4	8170	2	60	0	0	0	0	1	75	0	1	0	0	58
1	3	8170	2	60	1	0	0	0	1	78	0	2	0	0	65
1	4	8170	2	20	0	0	1	1	1	78	0	2	0	0	53
1	4	8170	2	60	1	0	0	9	1	74	0	1	0	0	58
1	3	8170	3	60	2	0	1	2	1	74	1	32	0	0	54
1	2	8170	2	0	0	1	1	4	1	35	1	31	0	0	55
1	2	8170	3	0	0	0	1	1	1	1	1	31	1	1	55
0	3	8170	2	60	2	0	0	6	1	77	0	2	0	0	50
1	4	8170	3	0	0	0	1	2	1	5	1	32	1	1	52
1	3	8170	1	0	0	1	1	7	1	12	1	31	0	0	56
1	4	8170	2	20	0	0	0	4	0	51	1	2	0	0	69
1	4	8170	1	0	0	1	1	0	1	5	1	32	0	1	60
1	4	8170	2	50	1	0	0	2	0	71	0	1	0	0	74
1	4	8170	1	0	0	1	0	4	0	4	1	32	0	0	80
1	4	8170	3	20	0	0	0	1	1	23	1	1	0	0	57
1	3	8170	2	60	0	0	0	0	0	69	0	1	0	0	45
1	3	8170	1	10	0	0	1	3	0	30	1	1	0	0	68
1	4	8170	2	10	0	0	1	1	1	18	1	1	0	0	75
1	3	8170	2	60	0	0	1	0	1	64	0	1	0	0	60
1	4	8170	3	0	0	1	0	1	1	7	1	32	0	0	60
1	2	8170	2	20	0	0	0	0	0	53	1	1	0	0	58
1	3	8170	1	0	0	0	1	1	1	8	1	32	0	0	61
1	2	8170	2	60	1	0	0	1	1	59	0	2	0	0	58
1	4	8170	3	60	0	0	0	5	0	30	1	2	0	0	65
1	4	8170	2	60	0	0	0	1	1	13	1	2	0	0	66
1	3	8170	2	60	1	0	1	3	1	66	0	1	0	0	57
1	4	8170	2	60	0	0	1	1	1	67	0	2	0	0	63
0	2	8170	2	0	0	1	1	2	1	13	1	32	0	0	64
1	3	8170	3	60	0	1	1	3	1	64	0	2	0	0	59
0	4	8170	1	60	2	0	1	1	0	6	1	1	0	0	56
1	4	8170	1	0	0	0	1	1	1	14	1	1	0	0	54
1	3	8170	2	20	1	0	0	2	1	35	1	1	0	0	67
1	4	8170	2	20	1	1	0	2	0	54	0	1	0	0	73
0	3	8170	2	30	0	0	0	1	1	54	0	1	0	0	49
1	3	8170	2	0	0	0	0	1	1	55	0	31	0	0	67
0	4	8170	1	60	1	0	0	0	0	53	0	1	0	0	64
1	4	8170	2	60	0	0	0	2	1	60	0	2	0	0	65
0	4	8170	2	20	0	0	0	2	1	49	0	1	0	0	82
0	3	8170	2	0	0	0	1	2	1	9	1	4	0	1	74
1	3	8170	1	0	0	1	0	5	0	53	0	1	0	0	65
1	4	8170	2	0	0	0	1	1	1	7	1	31	0	1	59
1	4	8170	1	30	0	0	0	0	0	50	1	2	0	0	58
1	4	8170	2	60	1	0	1	2	0	51	0	2	0	0	68
1	3	8170	3	0	0	0	1	1	1	35	1	1	0	0	60
1	4	8170	3	60	1	0	0	1	1	1	1	1	0	0	73
0	3	8170	1	60	0	0	1	3	1	57	0	2	0	0	63
1	3	8170	3	20	0	0	0	9	1	59	0	1	0	0	58
1	4	8170	2	60	1	1	1	2	1	54	0	2	0	0	58
0	4	8170	2	0	0	0	1	1	1	9	1	32	0	0	65
1	4	8170	1	0	0	1	1	1	1	3	1	2	0	0	66
1	3	8170	1	60	1	0	0	0	0	48	0	1	0	0	59
1	3	8170	1	10	0	0	0	5	0	64	0	2	0	0	56
1	3	8170	2	0	0	1	0	3	0	48	0	4	0	0	83
1	4	8170	1	60	0	0	1	0	0	55	0	1	0	0	67
1	4	8170	1	60	0	0	1	2	0	51	0	1	0	0	69
1	3	8170	3	0	0	0	0	1	1	56	0	1	0	0	65
0	4	8170	2	0	0	0	1	0	1	4	1	31	1	0	18
0	4	8170	2	20	0	0	0	1	1	49	0	1	0	0	63
1	4	8170	2	60	2	0	1	0	1	54	0	1	0	0	58
1	3	8170	3	0	0	0	0	3	1	51	0	31	1	0	67
1	2	8170	2	20	0	0	0	2	0	32	1	1	0	0	41
1	4	8170	2	60	1	0	1	1	1	29	0	2	0	0	50
1	1	8170	3	10	0	0	0	0	1	79	0	1	0	0	56
1	1	8170	2	0	0	1	0	3	0	16	1	2	0	0	59
0	1	8170	3	0	0	1	0	1	1	22	1	2	0	0	40
0	1	8170	2	10	0	0	0	0	1	73	0	1	0	0	56
1	1	8170	2	0	0	1	0	2	1	44	1	2	0	0	54
1	1	8170	2	10	0	0	0	0	0	13	1	2	0	0	54
0	1	8170	1	10	0	0	0	1	0	55	0	1	0	0	58
1	1	8170	1	0	0	1	0	3	0	50	0	1	0	0	75
1	4	8170	2	20	0	0	0	2	0	63	0	1	0	0	64
1	2	8170	3	0	0	0	1	1	1	8	1	31	1	1	86
1	2	8170	2	30	0	0	1	0	1	9	1	2	0	0	46
1	2	8170	2	20	0	0	1	1	0	117	0	1	0	0	36
1	2	8170	3	0	0	0	1	3	1	22	1	2	0	0	51
1	2	8170	2	30	1	0	0	1	0	6	1	1	0	0	67
0	4	8170	1	10	0	0	1	1	1	69	1	31	0	0	77
1	4	8170	2	60	0	0	1	1	1	118	0	2	0	0	54
1	4	8170	1	0	0	0	1	0	1	6	1	31	0	0	15
1	4	8170	1	60	0	0	0	0	0	116	0	1	0	0	53
1	4	8170	2	60	1	0	1	1	1	55	1	2	0	0	55
1	2	8170	1	0	0	0	1	1	1	8	1	2	0	0	81
0	2	8170	1	20	1	0	0	0	1	10	1	1	0	0	37
1	2	8170	2	30	0	0	1	9	1	42	0	1	0	0	69
1	2	8170	2	20	0	0	1	0	1	3	1	4	0	0	67
1	2	8170	1	20	0	0	0	3	0	32	0	1	0	0	73
1	2	8170	1	30	0	0	0	3	1	111	0	2	0	0	54
1	4	8170	2	60	0	0	0	1	1	110	0	2	0	0	50
1	2	8170	2	20	0	0	1	2	1	44	1	1	0	1	35
1	4	8170	2	0	0	0	1	1	0	72	1	2	0	0	81
1	2	8170	3	0	0	0	1	0	1	8	1	31	0	0	89
1	2	8170	2	50	0	0	0	1	1	106	0	1	0	0	60
1	4	8170	2	20	0	0	0	1	1	37	1	2	0	0	77
1	4	8170	2	60	0	0	1	1	1	34	1	2	0	0	53
0	2	8174	2	30	0	0	1	3	1	11	1	2	0	0	52
0	4	8170	1	60	0	0	0	0	1	104	0	1	0	0	63
1	4	8170	2	30	0	0	0	0	1	38	1	1	0	0	61
1	4	8170	2	20	1	0	1	1	1	85	1	1	0	0	50
1	4	8170	2	0	0	0	1	1	0	46	1	31	0	0	58
1	3	8170	1	30	0	0	0	1	1	101	0	1	0	0	56
1	4	8170	2	60	0	0	1	1	1	105	0	1	0	0	62
1	4	8170	1	20	0	0	1	4	0	103	0	2	0	0	56
1	2	8170	2	20	0	0	0	3	0	101	0	1	0	0	72
1	4	8170	2	0	0	0	1	1	1	8	1	2	0	0	66
1	2	8170	2	60	0	0	1	2	1	101	0	1	0	0	61
0	4	8170	2	30	0	0	1	1	0	99	0	2	0	0	64
1	4	8170	1	20	0	0	0	0	0	63	1	1	0	0	69
0	4	8170	1	20	0	1	0	2	1	99	0	2	0	0	69
1	4	8170	3	0	0	0	1	1	1	8	1	31	0	1	54
1	2	8170	1	30	0	0	0	1	1	96	0	2	0	0	74
1	2	8170	1	20	0	0	0	0	0	94	0	1	0	0	74
1	4	8170	2	30	0	0	0	2	1	72	1	1	0	0	59
1	2	8170	1	10	0	0	0	2	1	69	1	2	0	0	62
1	2	8170	2	30	0	0	0	4	0	76	0	2	0	0	73
1	2	8170	1	0	0	0	1	0	1	21	1	1	0	0	81
1	4	8170	2	20	0	0	0	0	1	92	0	1	0	0	59
1	2	8170	2	30	0	0	0	3	1	95	0	2	0	0	66
1	2	8170	2	20	0	0	0	0	1	94	0	2	0	0	62
1	4	8170	1	20	0	0	0	1	1	85	0	1	0	0	58
0	4	8170	1	20	0	0	0	0	0	92	0	1	0	0	73
1	2	8170	3	30	0	0	0	0	0	1	1	4	0	1	55
1	4	8170	1	10	0	0	0	3	1	94	0	1	0	0	54
0	2	8170	2	20	0	0	0	4	0	95	0	1	0	0	62
1	4	8170	4	20	1	0	0	0	1	69	1	2	0	0	60
1	2	8170	3	0	0	0	1	0	1	4	1	32	0	0	70
0	4	8170	1	30	0	0	0	1	1	12	1	2	0	0	55
1	4	8170	2	60	0	0	0	0	0	107	0	4	0	0	70
1	2	8170	2	60	1	0	1	1	1	90	0	31	0	0	46
1	2	8170	2	30	0	0	0	12	0	29	1	31	0	0	66
1	3	8170	2	60	0	0	0	0	1	86	0	1	0	0	60
1	4	8170	1	0	0	0	1	1	0	48	1	1	0	0	61
1	4	8170	3	50	0	1	0	2	1	9	1	31	0	1	74
1	3	8170	2	30	1	0	0	1	1	10	0	32	0	0	74
1	2	8170	2	30	1	0	0	2	1	86	0	1	0	0	50
1	2	8170	1	10	0	0	0	2	1	32	0	1	0	0	71
0	4	8170	1	30	0	0	0	2	0	83	0	1	0	0	29
1	2	8170	3	20	1	0	0	14	0	94	0	1	0	0	57
1	2	8170	2	20	0	0	0	1	1	82	0	1	0	0	51
1	2	8170	1	30	0	0	0	1	0	81	0	1	0	0	63
1	2	8170	3	50	0	0	1	1	1	9	1	1	0	0	70
1	2	8170	2	0	0	0	1	2	1	82	0	1	0	0	56
1	2	8170	3	30	2	0	0	0	0	28	1	4	0	1	80
1	4	8170	2	20	0	0	0	2	1	80	0	1	0	0	65
0	4	8170	1	0	0	0	1	2	1	4	1	2	0	0	56
1	2	8170	2	30	0	0	0	0	0	79	0	1	0	0	64
1	4	8170	3	0	0	0	1	1	1	3	1	31	1	1	82
1	2	8170	2	20	1	0	0	1	1	77	0	2	0	0	51
1	4	8170	1	0	0	0	1	3	0	63	0	1	0	0	43
1	2	8170	3	50	0	0	0	0	1	6	1	1	0	0	66
0	4	8170	2	60	2	0	1	0	0	7	1	32	1	0	62
1	2	8170	2	30	0	0	0	5	0	76	0	2	0	0	58
1	4	8170	1	0	0	1	1	2	0	12	1	31	0	0	70
1	4	8170	2	0	0	0	1	2	1	3	1	1	0	1	68
0	4	8170	3	20	0	0	0	10	1	80	0	1	0	0	55
1	4	8170	1	20	0	0	0	0	1	67	0	1	0	0	63
1	2	8170	2	20	1	0	0	1	1	69	0	1	0	0	62
1	2	8170	3	20	0	0	0	0	1	2	1	31	0	0	78
1	2	8170	3	20	0	0	0	0	1	70	0	2	0	0	80
1	4	8170	1	0	0	0	1	3	1	21	1	31	0	1	50
1	2	8170	1	30	0	0	1	1	0	70	0	1	0	0	52
1	2	8170	1	0	0	0	1	2	0	11	1	31	0	0	60
1	2	8170	2	30	0	0	1	1	1	68	0	1	0	0	59
1	4	8170	2	30	0	0	0	0	1	62	1	2	0	0	67
0	4	8170	1	20	0	0	0	1	0	69	0	1	0	0	68
1	4	8170	2	20	0	0	0	0	1	52	1	1	0	0	60
1	4	8170	3	30	1	0	0	0	1	1	1	2	0	0	65
1	4	8174	2	20	0	0	0	0	0	65	0	1	0	0	63
1	2	8170	2	0	0	0	1	1	1	12	1	31	1	0	54
1	4	8170	2	50	0	0	1	0	1	64	0	1	0	0	65
1	4	8170	2	60	0	0	0	5	1	67	0	1	0	0	63
1	2	8170	1	30	0	0	1	2	0	67	0	2	0	0	72
1	4	8170	2	20	0	0	0	0	0	49	1	4	0	0	78
0	4	8170	1	20	0	0	0	3	0	62	0	1	0	0	59
1	2	8170	1	20	0	0	0	1	0	63	0	2	0	0	81
1	2	8170	3	60	0	1	1	1	1	60	0	2	0	0	48
0	4	8170	1	10	0	0	1	4	1	60	0	2	0	0	77
1	4	8170	2	0	0	0	1	2	1	4	1	2	0	0	59
1	2	8170	1	30	0	0	0	0	0	59	0	1	0	0	55
0	2	8170	1	30	0	0	0	4	0	27	0	1	0	0	61
1	2	8170	2	30	0	0	0	0	1	59	0	1	0	0	76
1	4	8170	2	20	0	0	0	0	1	22	1	1	0	0	66
1	4	8170	2	50	0	0	1	2	1	46	1	31	0	0	63
1	2	8170	2	60	0	0	1	1	1	57	0	2	0	0	46
1	4	8170	3	30	1	0	0	2	1	50	1	32	0	0	53
1	4	8170	2	20	0	0	0	2	1	65	0	1	0	0	66
1	4	8170	3	60	0	0	0	2	0	64	0	31	0	0	81
1	4	8170	1	0	0	1	0	5	1	6	1	31	0	0	83
0	4	8170	1	20	1	0	0	1	1	57	0	1	0	0	61
1	2	8170	3	30	0	0	1	1	1	4	1	32	0	0	57
1	2	8170	2	20	0	0	0	2	1	59	0	1	0	0	57
1	4	8170	1	0	0	0	1	1	1	6	1	2	0	1	53
1	2	8170	2	20	0	0	1	3	1	60	0	1	0	0	59
1	4	8170	2	20	0	0	0	2	0	2	1	1	0	0	50
1	2	8170	3	20	0	0	0	6	0	58	0	31	0	0	69
1	4	8170	1	20	0	0	0	0	0	44	1	2	0	0	81
1	2	8170	1	20	0	1	0	3	1	53	0	1	0	0	55
1	2	8170	2	20	0	0	0	3	1	54	0	2	0	0	59
1	2	8170	3	50	0	0	0	2	0	53	0	31	0	0	68
1	3	8170	1	20	1	0	0	2	1	12	1	1	0	0	63
1	4	8170	1	60	0	0	0	0	0	50	0	1	0	0	47
0	4	8170	1	20	0	0	0	1	0	50	0	1	0	0	69
0	4	8170	2	20	0	0	0	0	1	48	0	2	0	0	68
1	4	8170	1	0	0	0	1	7	1	11	1	1	0	0	51
1	4	8170	2	0	0	0	1	1	1	11	1	1	0	0	92
0	2	8170	1	0	0	0	1	3	0	51	0	1	0	0	71
0	4	8170	3	0	0	1	0	1	0	1	1	1	0	0	76
1	4	8170	2	50	1	0	1	2	1	24	1	31	0	0	69
0	2	8170	3	20	0	0	0	5	1	49	0	1	0	0	79
1	4	8170	2	10	0	0	1	13	0	58	0	2	0	0	48
0	4	8170	1	10	0	0	0	5	0	94	0	1	0	0	57
0	2	8170	2	20	0	0	0	1	1	68	0	2	0	0	47
1	2	8170	2	0	0	0	1	3	1	5	1	31	1	1	72
1	4	8170	3	0	0	0	1	1	1	2	1	1	1	1	83
0	4	8172	2	20	0	0	0	0	1	67	0	1	0	0	62
1	4	8170	2	0	0	0	1	2	1	2	1	31	0	1	49
0	4	8170	2	0	0	0	1	12	0	29	1	31	0	0	83
1	4	8170	3	0	0	0	1	0	1	6	1	32	0	1	63
0	4	8170	2	20	0	0	0	1	1	116	0	1	0	0	67
1	3	8170	2	0	0	0	1	1	1	6	1	1	0	0	61
1	4	8170	2	0	0	0	1	2	0	32	1	31	1	1	37
0	4	8170	3	0	0	1	1	1	1	5	1	31	1	1	68
1	2	8170	2	20	0	0	0	3	1	12	1	2	0	1	71
0	4	8170	2	30	0	0	0	0	0	51	1	1	0	0	62
1	4	8170	2	20	1	0	0	4	0	89	1	31	0	0	68
0	2	8170	1	20	0	0	0	4	0	82	1	1	0	0	66
1	3	8170	2	30	1	0	0	2	0	117	1	1	0	0	72
1	2	8170	3	30	0	0	1	0	1	11	1	4	1	1	72
0	2	8170	2	10	0	0	0	0	1	117	0	1	0	0	85
1	4	8170	1	0	0	0	1	3	0	119	0	2	0	0	62
0	4	8170	1	0	0	0	1	5	1	5	1	32	0	0	62
1	2	8170	2	0	0	0	1	1	1	60	1	1	0	0	71
1	4	8170	1	0	0	0	1	5	1	26	1	31	0	0	72
1	4	8170	2	0	0	0	1	1	1	10	1	1	0	0	75
1	2	8170	2	0	0	0	1	2	1	4	1	2	0	1	50
1	4	8170	2	30	0	0	0	0	1	1	0	31	0	0	69
1	2	8170	2	20	0	0	0	3	1	103	0	2	0	0	50
1	3	8170	2	20	0	0	0	1	0	30	1	2	0	0	50
0	2	8170	1	0	0	0	1	1	0	49	1	2	0	0	81
1	2	8170	2	20	0	0	1	0	1	117	0	4	0	0	65
1	4	8170	1	0	0	0	1	0	0	14	1	1	0	0	84
1	2	8170	1	0	0	0	1	1	0	3	1	31	0	0	68
0	2	8170	1	0	0	0	1	2	1	66	1	31	0	0	76
0	2	8170	2	0	0	0	1	1	1	7	1	31	0	1	78
1	4	8170	1	0	0	0	0	0	0	3	1	4	0	0	68
1	3	8170	2	10	0	0	1	6	1	18	1	1	0	0	66
0	4	8170	3	0	0	0	1	0	1	0	1	1	0	1	72
0	2	8170	2	10	0	0	0	0	1	17	1	1	0	0	82
0	4	8170	2	0	0	0	1	4	1	24	1	2	0	0	86
0	3	8170	2	0	0	0	1	5	1	24	1	1	0	0	86
0	2	8170	1	0	0	0	1	5	1	45	1	1	0	0	83
1	4	8170	3	0	0	0	1	2	1	7	1	1	0	0	55
0	4	8170	1	0	0	0	1	9	0	115	0	1	0	0	66
1	4	8170	3	10	0	0	0	0	1	23	1	2	0	0	76
1	2	8170	3	0	0	0	1	0	1	2	1	32	1	1	37
1	3	8170	3	0	0	0	1	1	0	4	1	31	1	1	58
1	4	8170	1	0	0	0	1	1	1	10	1	32	0	0	60
1	4	8170	2	20	0	0	0	2	0	40	1	1	0	0	51
1	2	8170	1	30	0	0	0	1	0	1	1	4	0	0	92
1	4	8170	2	30	0	0	0	2	0	20	1	2	0	0	61
0	2	8170	2	0	0	0	1	1	1	94	1	32	0	0	71
1	2	8170	2	20	0	0	0	0	1	112	0	2	0	0	66
0	4	8170	1	60	1	0	0	3	0	119	0	2	0	0	47
0	2	8170	3	20	1	0	0	1	1	115	0	1	0	0	71
1	4	8170	2	60	0	0	1	6	0	119	0	1	0	0	62
0	4	8170	2	60	1	0	0	0	1	71	1	32	0	0	50
1	2	8170	3	20	0	0	0	0	1	17	1	1	0	0	38
0	2	8170	2	10	0	0	0	1	1	109	0	1	0	0	58
1	2	8170	2	0	0	0	1	1	1	9	1	1	0	0	74
1	4	8170	2	0	0	0	1	2	1	5	1	1	0	0	86
1	2	8170	2	10	0	0	0	1	1	2	1	2	0	0	77
1	2	8170	2	20	0	0	0	1	0	65	1	2	0	0	51
1	4	8170	2	30	0	0	0	3	0	114	0	1	0	0	49
1	4	8170	2	30	0	0	0	8	1	21	1	31	0	0	63
1	2	8170	1	10	0	0	0	1	0	84	1	1	0	0	70
1	4	8170	2	0	0	0	1	2	0	29	1	1	0	0	43
1	4	8170	1	0	0	0	1	1	0	47	1	2	1	0	49
1	4	8170	2	60	0	0	1	1	1	116	0	2	0	0	54
1	2	8170	1	20	0	0	1	1	1	111	0	1	0	0	70
1	4	8170	1	0	0	0	1	3	1	108	0	2	0	0	61
1	4	8170	2	10	0	0	0	3	0	101	0	2	0	0	54
1	4	8170	2	10	0	0	0	4	1	107	0	2	0	0	60
0	4	8170	3	20	0	0	0	0	1	114	0	2	0	0	62
0	2	8172	3	0	0	0	1	4	1	6	1	32	1	1	66
1	2	8170	1	0	0	0	1	3	1	7	1	1	0	0	56
1	2	8170	1	0	0	0	1	0	1	9	1	2	0	0	67
0	4	8170	2	60	0	0	1	6	1	92	1	1	0	0	58
0	2	8170	3	0	0	0	1	0	1	3	1	31	1	1	60
1	4	8170	1	0	0	0	1	1	0	28	1	1	0	0	63
1	3	8170	3	0	0	0	1	3	1	5	1	4	0	1	87
1	4	8170	1	10	0	0	1	2	1	115	0	1	0	0	53
1	4	8170	1	0	0	0	1	1	1	113	0	31	0	0	51
1	4	8170	2	10	0	0	0	4	1	22	1	1	0	0	70
1	4	8170	1	50	0	0	1	0	0	75	1	1	0	0	63
1	4	8170	2	60	0	0	0	5	1	30	1	31	0	0	63
1	4	8170	1	0	0	1	0	3	1	7	1	4	0	1	69
1	4	8170	2	0	0	0	1	2	1	6	1	4	1	1	45
0	4	8170	2	20	0	0	0	0	0	86	1	1	0	0	76
1	4	8170	1	60	0	0	0	3	0	112	0	1	0	0	50
1	2	8170	3	20	0	0	1	1	1	29	1	1	0	0	27
1	4	8170	2	0	0	0	1	0	1	1	1	32	1	1	69
1	4	8170	2	10	0	0	0	0	0	84	1	1	0	0	75
0	4	8170	2	0	0	0	1	1	1	11	1	31	0	0	54
0	4	8170	2	60	2	0	0	0	0	103	0	2	0	0	46
0	4	8170	1	0	0	0	1	5	1	11	1	31	0	0	70
0	2	8170	2	10	0	0	0	2	1	105	0	1	0	0	61
0	4	8170	1	10	0	0	0	3	1	113	0	1	0	0	61
1	2	8170	2	10	0	0	1	0	1	8	1	32	0	0	45
1	4	8170	4	20	0	0	1	4	1	22	1	2	0	0	49
1	2	8170	2	30	0	0	0	0	1	102	0	2	0	0	65
1	3	8170	2	60	0	0	0	2	1	108	0	1	0	0	53
1	2	8170	2	10	0	0	1	1	0	102	0	1	0	0	57
0	1	8170	3	0	0	0	1	4	1	29	1	2	1	0	79
0	4	8170	3	60	0	0	0	0	0	102	0	1	0	0	50
1	2	8170	1	10	0	0	0	6	0	96	1	31	0	0	69
1	2	8170	3	10	0	0	0	1	1	103	0	1	0	0	72
1	4	8170	3	10	0	1	0	3	1	17	1	1	0	0	43
1	2	8170	3	0	0	0	1	1	1	5	1	31	0	1	75
1	4	8170	2	20	0	0	0	3	1	108	0	1	0	0	67
0	2	8170	3	20	0	0	0	2	1	111	0	2	0	0	62
1	4	8170	2	20	0	0	0	6	1	114	0	1	0	0	58
1	2	8170	2	30	0	0	0	4	1	41	1	31	0	0	39
1	4	8170	3	0	0	0	1	6	1	114	0	1	0	0	64
0	3	8170	1	20	0	0	0	2	0	105	0	1	0	0	55
1	4	8170	2	0	0	0	1	2	1	43	1	1	0	0	63
0	2	8170	3	50	0	0	0	3	1	116	0	1	0	0	72
0	4	8170	2	0	0	1	0	0	1	2	1	1	0	1	75
1	4	8170	1	60	0	0	0	0	0	103	0	1	0	0	60
1	3	8170	1	60	1	0	0	1	1	102	0	2	0	0	57
0	4	8170	1	0	0	0	0	5	0	109	0	31	0	0	23
1	2	8170	2	0	0	0	1	1	1	13	1	2	0	1	75
1	2	8170	2	20	0	0	0	6	1	46	1	1	0	0	67
1	4	8170	2	10	0	0	0	2	1	11	1	2	0	0	55
1	2	8170	1	0	0	0	1	4	0	17	1	1	0	0	46
0	2	8170	3	30	0	0	1	2	1	21	1	2	0	0	65
1	2	8170	1	10	0	0	0	2	0	49	0	1	0	0	68
1	4	8170	1	0	0	0	1	1	1	2	1	31	0	0	49
1	4	8170	2	0	0	0	1	0	1	11	1	1	0	0	67
1	4	8170	1	10	0	0	0	0	1	75	1	2	0	0	63
0	4	8170	1	0	0	0	1	2	1	53	1	1	0	0	88
1	3	8170	1	0	0	0	1	5	1	85	1	2	0	0	59
1	2	8170	3	20	0	0	0	1	1	102	0	32	0	0	57
1	4	8170	2	0	0	0	1	2	1	6	1	1	1	1	39
1	4	8170	3	50	0	0	0	2	1	9	1	31	0	0	60
0	2	8170	2	10	0	0	0	6	1	27	1	2	0	0	68
1	2	8170	3	0	0	0	1	1	1	9	1	1	0	0	75
1	4	8170	1	0	0	0	1	6	1	30	1	1	0	0	51
1	4	8170	3	0	0	0	1	5	1	16	1	2	0	0	71
1	2	8170	2	0	0	0	1	3	1	37	1	1	0	0	65
1	2	8170	2	20	0	0	0	2	1	107	0	1	0	0	62
1	2	8170	2	20	0	0	0	1	0	108	0	1	0	0	68
0	2	8170	3	20	0	0	0	4	1	49	1	2	0	0	77
0	4	8170	3	0	0	0	1	2	1	2	1	4	0	0	73
0	2	8170	1	10	0	0	0	2	1	102	0	1	0	0	71
1	3	8170	2	20	0	0	0	1	1	99	0	1	0	0	67
1	3	8170	2	0	0	0	1	2	1	3	1	2	0	0	77
1	4	8170	3	20	0	0	1	3	1	13	1	31	1	0	57
1	2	8170	1	10	0	0	0	5	1	5	1	2	0	0	51
1	4	8170	1	0	0	1	1	2	1	16	1	1	0	1	57
1	3	8170	2	10	0	0	0	5	1	83	1	2	0	0	62
1	4	8170	2	20	0	0	0	3	1	8	1	2	0	0	57
1	4	8170	1	0	0	0	1	3	0	7	1	2	0	0	66
1	2	8170	3	50	0	0	1	1	1	22	1	4	0	0	56
1	2	8170	1	0	0	0	1	2	0	13	1	1	0	0	70
0	4	8170	2	0	0	0	1	0	1	0	1	1	0	0	71
1	2	8170	1	0	0	1	0	2	1	53	0	32	0	1	61
1	4	8170	3	30	0	0	0	3	1	39	1	1	0	0	68
1	4	8170	2	0	0	0	1	2	1	2	1	4	0	0	65
1	1	8170	1	0	0	1	0	6	0	13	1	1	0	0	68
1	4	8170	3	0	0	0	1	3	1	8	1	1	0	0	50
1	4	8170	3	0	0	0	1	1	1	3	1	31	0	1	54
1	4	8170	2	20	0	0	0	2	1	26	0	2	0	0	59
1	4	8170	1	60	0	0	0	6	0	93	0	1	0	0	59
0	2	8170	1	20	0	0	0	0	1	95	0	1	0	0	38
1	2	8170	3	0	0	0	1	3	1	20	1	4	0	0	71
1	4	8170	3	0	0	0	1	2	1	5	1	31	0	0	81
0	4	8170	2	10	0	0	0	3	0	100	0	2	0	0	47
0	4	8170	2	20	0	0	1	1	1	23	1	2	0	0	65
1	4	8170	2	20	0	0	0	0	1	0	1	1	0	0	71
1	4	8170	1	0	0	1	1	0	0	10	1	32	0	0	81
1	4	8170	1	0	0	0	1	5	1	25	1	31	0	1	58
0	4	8170	1	20	0	0	1	0	1	95	0	1	0	0	15
1	2	8170	2	20	0	0	0	1	1	83	1	2	0	0	62
1	4	8170	2	50	1	0	0	1	1	5	1	32	1	0	53
1	4	8170	1	10	0	0	1	2	1	90	1	1	0	0	77
1	4	8170	2	10	0	0	0	0	0	95	0	1	0	0	66
1	2	8170	3	30	1	0	1	1	1	45	1	32	0	0	37
1	4	8170	1	10	0	0	0	5	1	34	1	1	0	0	69
1	2	8170	1	10	0	0	0	2	1	50	1	1	0	0	69
1	4	8170	2	10	0	0	0	2	1	45	1	1	0	0	66
1	4	8170	2	0	0	0	1	0	1	95	1	1	0	0	45
1	4	8170	1	0	0	0	1	6	0	72	1	1	0	0	78
1	4	8170	3	60	0	0	0	1	1	101	0	2	0	0	61
0	4	8170	1	60	0	0	1	2	0	100	0	1	0	0	64
1	4	8170	3	20	0	0	0	3	1	74	1	2	0	0	71
0	4	8170	1	0	0	0	1	2	1	22	1	1	0	0	79
1	4	8170	2	60	0	0	1	2	1	104	0	2	0	0	61
1	2	8170	3	30	0	0	0	2	0	98	0	2	0	0	65
0	4	8170	3	30	1	0	0	2	1	28	1	2	0	0	71
1	4	8170	3	20	0	0	0	2	0	19	1	2	0	0	60
0	2	8170	2	20	0	0	0	0	1	46	0	1	0	0	40
0	4	8170	1	0	0	0	1	0	1	13	1	1	0	0	68
1	2	8170	1	20	0	0	0	2	1	46	1	1	0	0	56
1	2	8170	2	20	0	0	1	0	1	4	1	32	0	0	53
1	4	8170	3	0	0	0	1	1	1	6	1	32	0	0	52
0	2	8170	2	20	0	0	0	1	1	95	0	1	0	0	52
1	2	8170	3	20	0	0	0	0	1	41	1	1	0	0	57
0	2	8174	3	20	0	0	0	0	1	15	1	1	0	0	65
1	4	8170	2	0	0	1	0	1	0	14	1	1	0	0	83
1	2	8170	2	0	0	0	1	0	1	3	1	32	0	1	48
1	4	8170	2	0	0	0	1	0	1	4	1	32	0	0	64
1	4	8170	2	10	0	0	0	8	1	12	1	1	0	0	56
1	4	8170	1	10	0	0	0	2	1	107	0	1	0	0	55
1	4	8170	3	0	0	0	1	0	1	0	1	4	0	0	21
1	3	8170	3	0	0	0	1	1	1	2	1	1	0	0	53
1	3	8170	2	20	0	0	0	0	1	41	1	2	0	0	63
1	4	8170	2	60	0	0	0	4	1	93	0	2	0	0	60
0	4	8170	2	20	0	0	0	0	1	1	1	32	0	0	61
0	3	8170	3	20	0	0	0	2	1	8	1	1	0	0	67
0	4	8170	1	0	0	0	1	3	1	12	1	1	0	1	76
0	2	8170	2	0	0	0	1	0	1	15	1	32	0	0	76
0	4	8170	1	10	0	0	0	6	0	97	0	1	0	0	55
1	3	8170	3	30	0	0	0	0	1	61	1	2	0	0	64
1	4	8170	3	0	0	0	1	1	1	10	1	33	0	0	71
1	3	8170	3	50	0	0	0	4	1	11	1	4	0	1	53
1	2	8170	2	50	0	0	0	0	1	61	1	31	0	0	73
0	2	8170	2	30	1	0	0	1	1	7	1	31	0	0	57
0	4	8170	2	60	0	0	0	2	1	99	0	2	0	0	62
1	3	8170	1	0	0	0	1	2	1	4	1	31	0	0	67
1	4	8170	2	60	1	0	1	1	1	95	0	31	0	0	61
1	4	8170	1	10	0	0	0	3	1	68	1	2	0	0	62
1	4	8170	1	0	0	0	1	0	0	95	0	2	0	0	59
1	4	8170	1	60	0	0	0	0	0	91	0	2	0	0	46
1	4	8170	3	0	0	0	1	1	1	2	1	4	1	0	72
1	4	8170	2	0	0	0	1	2	0	71	1	1	0	0	74
0	2	8170	1	0	0	1	1	1	1	11	1	1	1	1	64
1	2	8170	2	0	0	0	1	2	1	1	1	32	0	0	38
1	3	8170	1	0	0	0	1	7	1	16	1	1	0	0	71
1	4	8170	1	10	0	0	0	7	0	88	0	1	0	0	58
1	2	8170	2	10	0	0	0	0	0	96	0	1	0	0	63
1	4	8170	2	0	0	0	1	2	1	3	1	1	0	0	53
1	4	8170	2	10	0	0	0	1	1	89	0	1	0	0	58
1	4	8170	1	0	0	0	1	2	0	17	1	2	0	0	62
1	4	8170	2	60	0	0	1	2	0	98	0	2	0	0	77
1	4	8170	2	10	0	0	0	0	1	34	1	1	0	0	58
0	2	8170	3	30	0	0	0	2	1	89	0	1	0	0	60
1	4	8170	3	0	0	0	1	5	1	9	1	1	0	1	76
1	4	8170	2	0	0	0	1	1	1	1	1	32	0	0	76
0	2	8170	2	20	0	0	0	0	1	69	1	1	0	0	62
1	3	8170	1	20	0	0	0	0	0	85	0	1	0	0	62
1	4	8170	2	10	0	0	0	6	1	93	0	2	0	0	71
0	3	8170	1	10	0	0	0	1	1	88	0	1	0	0	64
0	4	8170	1	0	0	0	1	1	1	4	1	1	0	1	79
1	2	8170	1	0	0	0	1	4	0	86	0	1	0	0	73
1	4	8170	2	0	0	0	1	2	0	27	1	31	0	1	56
1	4	8170	3	20	0	0	0	4	0	91	0	1	0	0	67
0	4	8170	2	20	0	0	0	2	1	89	0	1	0	0	67
1	4	8170	1	0	0	0	1	2	1	82	1	1	1	0	75
0	4	8170	3	30	1	0	0	0	1	86	0	2	0	0	65
1	2	8170	2	0	0	0	1	6	1	49	1	31	1	0	52
0	3	8170	2	50	0	0	0	4	1	10	1	2	0	1	79
1	4	8170	3	0	0	0	1	1	1	5	1	4	0	1	74
1	2	8170	2	10	0	0	1	0	1	84	0	1	0	0	55
1	4	8170	1	0	0	0	1	7	0	16	1	1	0	0	64
0	4	8170	2	30	0	0	0	2	1	86	0	1	0	0	61
0	2	8170	3	20	0	0	0	3	1	87	0	1	0	0	62
0	4	8170	2	20	0	0	0	0	1	21	1	4	0	0	70
1	3	8172	3	0	0	0	1	4	1	13	1	31	0	0	39
1	4	8170	3	60	1	0	1	1	1	87	0	2	0	0	55
1	4	8170	2	0	0	0	1	1	1	12	1	32	0	0	71
1	4	8170	2	10	0	0	0	7	1	64	1	1	0	0	62
1	2	8170	3	20	0	0	0	1	1	31	1	1	0	0	17
1	2	8170	2	60	0	0	1	2	1	97	0	2	0	0	56
0	4	8170	1	60	0	0	0	0	1	85	0	1	0	0	55
1	4	8170	3	0	0	0	1	1	0	0	1	4	0	0	60
1	4	8170	1	20	0	0	0	2	0	86	0	1	0	0	59
1	2	8170	3	0	0	0	1	1	1	3	1	31	1	1	45
1	4	8170	2	10	0	0	0	2	0	6	1	2	0	0	63
1	4	8170	2	60	0	0	1	4	0	85	0	2	0	0	59
1	4	8170	1	10	0	0	0	5	1	90	0	1	0	0	68
0	4	8170	2	0	0	0	1	11	0	19	1	1	0	0	53
1	4	8170	2	20	0	0	0	0	0	82	0	2	0	0	73
1	2	8170	2	10	0	0	0	3	0	87	0	1	0	0	56
1	4	8170	2	10	0	0	0	4	1	22	1	1	0	0	80
1	2	8170	1	20	0	0	0	0	0	75	0	1	0	0	62
1	3	8170	2	60	0	0	0	2	0	87	1	1	0	0	60
1	2	8170	2	30	0	0	0	0	1	78	0	1	0	0	54
0	4	8170	2	10	0	0	0	1	1	72	1	1	0	0	78
0	4	8170	4	0	0	0	1	3	1	8	1	32	0	0	71
1	2	8170	1	10	0	0	0	0	1	66	0	1	0	0	78
1	3	8170	2	50	1	0	0	8	0	41	1	2	0	0	61
1	3	8170	1	10	0	0	0	8	1	80	0	1	0	0	63
1	2	8170	3	30	0	0	1	0	1	4	1	2	1	1	77
1	4	8170	3	20	1	0	1	0	1	12	1	1	0	0	73
1	2	8170	2	10	0	1	1	1	1	3	1	2	0	0	63
0	4	8170	2	20	0	0	0	4	1	63	1	1	0	0	78
1	2	8170	1	10	0	0	0	2	1	82	0	2	0	0	49
1	4	8170	1	0	0	0	1	0	1	4	1	1	0	0	89
0	4	8170	2	10	0	0	0	9	0	91	0	2	0	0	65
0	4	8170	3	0	0	0	1	0	1	18	1	31	0	0	69
1	2	8170	2	30	0	0	0	1	0	32	1	31	0	0	41
0	4	8170	3	60	0	0	1	4	1	81	0	1	0	0	60
0	4	8170	2	60	0	0	1	3	0	84	0	2	0	0	61
0	2	8170	2	0	0	0	1	1	1	1	1	31	0	0	77
1	4	8170	2	0	0	0	1	1	1	12	1	31	0	0	64
0	2	8170	2	0	0	0	0	1	1	0	1	1	0	0	64
1	4	8170	2	10	0	0	0	6	0	35	1	1	0	0	53
1	4	8170	1	50	0	0	0	0	0	2	0	1	0	0	25
1	2	8170	1	10	0	0	0	5	0	82	0	1	0	0	66
1	4	8170	1	50	0	0	1	0	0	80	0	2	0	0	58
1	4	8170	1	0	0	0	1	2	0	29	1	1	0	0	75
1	4	8170	2	0	0	0	1	7	1	79	0	2	0	0	48
1	4	8170	1	0	0	0	1	1	1	8	1	31	0	0	73
1	4	8170	2	20	0	0	1	2	1	27	1	1	0	0	62
1	4	8170	2	0	0	0	1	1	1	2	1	31	0	1	75
1	4	8170	1	0	0	1	1	0	1	25	1	33	0	0	73
0	4	8170	2	0	0	0	1	2	0	80	0	2	0	0	69
1	3	8170	2	60	0	0	0	3	1	81	0	2	0	0	64
1	4	8170	1	20	1	0	1	3	0	81	0	31	0	0	76
1	4	8170	1	60	0	0	0	0	0	91	0	1	0	0	52
1	4	8170	1	10	0	0	1	5	1	80	0	2	0	0	52
0	3	8170	1	60	0	0	0	2	1	81	0	1	0	0	71
1	2	8170	1	10	0	0	0	0	1	82	0	2	0	0	81
0	2	8170	1	10	0	0	0	1	1	13	1	1	0	0	54
1	3	8170	2	20	0	0	0	0	1	12	1	1	0	0	56
0	4	8170	2	10	0	0	0	1	1	79	0	1	0	0	70
1	4	8170	2	10	0	1	0	3	1	19	1	32	0	0	55
1	4	8170	2	0	0	0	1	3	1	4	1	1	0	0	81
1	4	8170	1	20	0	0	0	2	0	79	0	1	0	0	55
1	4	8170	1	0	0	0	1	4	1	75	0	2	0	0	59
0	2	8170	1	30	0	0	0	0	0	88	0	2	0	0	63
1	4	8170	3	0	0	0	1	1	1	5	1	31	0	0	63
1	2	8170	2	0	0	0	1	1	0	83	1	1	0	0	89
1	2	8170	2	20	0	0	0	0	1	5	1	1	0	0	29
1	4	8170	2	10	0	0	0	3	1	15	1	2	0	0	64
0	3	8170	2	0	0	0	1	4	1	17	1	2	0	0	72
1	3	8170	3	0	0	0	1	2	1	74	1	4	0	0	70
0	4	8170	2	10	0	0	0	3	1	80	0	1	0	0	72
1	4	8170	1	30	0	0	0	2	0	64	1	1	0	0	84
1	2	8170	2	20	0	0	0	3	0	2	0	1	0	0	48
0	2	8170	3	30	0	0	0	1	0	15	1	2	0	0	60
1	3	8170	2	0	0	0	1	2	1	29	1	2	0	0	83
1	4	8170	3	0	0	0	1	4	0	56	1	31	0	0	83
1	4	8170	2	0	0	0	1	4	1	5	1	32	0	0	54
1	4	8170	3	0	0	0	1	1	1	76	0	1	0	0	64
1	4	8170	2	0	0	0	1	1	1	40	1	1	0	0	59
0	4	8170	1	0	0	0	1	1	0	18	1	1	0	0	73
1	4	8170	1	10	0	0	0	4	1	78	0	2	0	0	59
1	4	8170	3	0	0	0	0	2	1	73	0	2	0	0	59
1	4	8170	2	10	0	0	0	2	0	83	0	2	0	0	64
1	4	8170	3	0	0	0	1	0	1	5	1	1	0	0	67
1	4	8170	2	0	0	0	1	2	1	23	1	31	0	0	67
1	2	8170	2	0	0	0	1	2	0	81	0	1	0	0	72
0	4	8170	1	10	0	0	1	2	0	48	0	31	0	0	50
1	4	8170	1	10	0	0	0	4	0	75	0	2	0	0	52
1	4	8170	2	0	0	0	1	5	1	76	0	2	0	0	69
1	4	8170	3	20	0	0	0	0	1	78	0	2	0	0	57
1	4	8170	1	20	0	0	0	4	0	40	0	31	0	0	32
1	2	8170	2	20	0	0	0	4	1	76	0	31	0	0	65
1	2	8170	2	75	0	0	1	7	1	81	0	1	0	0	65
1	4	8170	2	20	0	0	0	1	1	13	1	2	0	0	66
1	4	8170	2	0	0	0	1	1	1	45	1	32	0	0	68
1	2	8170	2	10	0	0	1	9	1	16	1	32	0	0	58
1	4	8174	1	10	0	0	0	1	0	11	1	1	0	0	64
1	4	8170	3	30	0	0	0	0	1	6	1	4	0	0	63
1	4	8170	1	0	0	0	1	11	1	13	1	2	0	0	51
0	2	8174	2	30	0	0	0	1	0	75	0	1	0	0	67
1	4	8170	2	20	0	0	0	1	1	72	0	1	0	0	70
0	3	8170	3	30	0	1	0	3	1	77	0	2	0	0	71
1	4	8170	2	0	0	0	1	0	1	8	1	32	0	0	61
1	4	8170	2	0	0	0	1	1	1	18	1	31	1	1	66
0	4	8170	2	60	0	0	0	0	0	74	0	1	0	0	55
1	2	8170	2	10	0	0	0	4	1	33	1	1	0	0	76
1	2	8170	3	10	0	0	0	3	1	75	0	1	0	0	59
1	3	8170	2	0	0	0	1	2	1	50	1	2	0	0	64
1	4	8170	2	30	0	0	0	1	0	71	1	1	0	0	65
0	4	8174	2	30	0	0	0	3	1	15	1	2	0	0	72
0	2	8170	2	60	0	0	1	4	1	76	0	31	0	0	67
0	2	8170	2	0	0	0	1	2	1	74	0	32	0	0	70
1	4	8174	2	10	0	0	0	2	0	9	0	1	0	0	33
0	3	8170	1	20	0	0	0	3	0	18	1	1	0	0	63
1	2	8170	2	10	0	0	0	5	0	36	1	1	0	0	83
1	2	8170	3	20	0	0	0	2	0	69	0	1	0	0	54
1	4	8170	2	60	0	0	1	2	1	71	0	2	0	0	54
0	4	8170	3	50	1	0	1	1	1	70	0	32	1	0	68
1	4	8170	1	10	0	0	0	2	0	4	1	1	0	0	66
0	4	8170	1	0	0	0	1	1	1	1	1	2	0	1	46
1	4	8170	1	0	0	1	1	1	0	4	1	4	0	1	58
1	4	8170	2	20	0	0	0	3	1	71	0	1	0	0	60
1	2	8170	3	0	0	0	1	4	0	7	1	2	0	0	68
1	1	8170	2	0	0	0	1	0	1	1	1	4	0	0	60
1	3	8170	1	10	0	0	0	4	1	86	0	2	0	0	64
1	3	8170	2	20	0	0	0	5	1	70	0	2	0	0	64
1	2	8170	3	30	1	0	1	1	1	23	1	2	0	0	66
0	4	8170	2	30	0	0	0	1	0	69	0	1	0	0	48
1	4	8170	3	30	0	0	0	0	0	38	1	1	0	0	58
0	2	8170	3	0	0	0	1	0	0	5	1	31	0	1	86
1	4	8170	1	60	0	0	0	0	0	78	0	2	0	0	62
1	4	8170	2	20	0	0	1	2	1	11	1	1	0	0	60
0	2	8170	2	20	0	0	0	1	1	72	0	1	0	0	74
1	4	8170	4	20	0	0	0	1	1	77	0	1	0	0	71
1	2	8170	2	20	0	0	0	0	0	76	0	1	0	0	66
1	4	8170	2	0	0	0	1	1	1	2	1	31	0	0	76
1	4	8170	3	0	0	1	0	2	1	2	1	31	0	1	77
0	2	8170	3	10	0	0	0	5	1	74	0	1	0	0	56
0	4	8170	3	0	0	0	1	1	1	44	1	1	0	0	82
1	4	8170	1	10	0	0	1	2	1	19	1	2	0	0	49
0	3	8170	2	60	0	0	0	1	1	56	0	1	0	0	57
1	4	8170	2	0	0	0	1	3	1	41	1	31	0	0	83
0	2	8170	2	30	0	0	0	3	1	68	0	2	0	0	76
1	4	8170	1	20	0	0	0	1	0	68	0	1	0	0	56
1	2	8170	3	0	0	0	1	2	1	4	1	32	0	0	67
1	4	8170	3	0	0	0	1	3	1	14	1	31	0	0	78
1	4	8170	2	0	0	0	0	0	1	0	1	31	0	1	48
0	4	8170	2	10	0	0	0	6	1	11	1	2	0	0	70
0	4	8170	3	20	1	0	0	5	1	8	1	1	1	0	77
1	4	8170	3	0	0	1	1	2	1	2	1	32	0	1	60
0	4	8170	3	20	0	0	0	0	1	68	0	1	0	0	74
1	4	8170	3	0	0	0	1	3	1	19	1	32	0	0	63
1	4	8170	3	30	0	0	0	8	1	56	1	31	0	0	69
1	3	8170	2	20	0	0	0	3	1	67	0	1	0	0	64
1	3	8170	3	20	2	0	0	2	1	66	0	2	0	0	57
0	4	8170	2	20	0	0	0	3	1	24	1	1	0	0	72
1	2	8170	2	0	0	0	1	4	0	67	0	31	1	0	68
1	4	8170	3	20	0	0	0	4	1	66	0	1	0	0	72
1	2	8170	3	0	0	1	1	2	0	10	1	1	0	0	73
1	4	8170	1	0	0	0	1	2	1	34	1	1	0	0	55
1	2	8170	3	0	0	1	0	0	1	8	1	1	0	1	46
0	2	8170	2	30	0	0	1	0	1	4	1	1	0	0	88
1	4	8170	2	20	0	0	0	2	1	55	1	1	0	0	54
1	2	8170	2	30	0	0	0	2	0	65	0	1	0	0	66
0	3	8170	1	20	0	0	0	0	0	65	0	1	0	0	45
1	4	8170	1	20	0	0	0	2	1	65	0	1	0	0	66
1	2	8170	2	20	0	0	0	4	0	63	0	1	0	0	82
0	3	8170	1	0	0	0	1	0	1	8	1	32	0	0	49
0	4	8170	2	10	0	0	0	2	1	5	1	2	0	0	62
1	4	8170	3	0	0	0	1	1	1	1	1	31	0	0	54
[truncated: 2,469 more rows]
